# Supplementary material for: Distinctive reactivity of N-benzylidene-[1,1'-biphenyl]-2-amines under photoredox conditions
Source: Beilstein J Org Chem. 2020 Jun 18;16:1335–42. doi: 10.3762/bjoc.16.114 (PMC7308614; doi:10.3762/bjoc.16.114)
Supplement: File 2 — Crystal data for 3a. [file Beilstein_J_Org_Chem-16-1335-s002.cif]

data_snu_ksh_1
_audit_creation_date               2019-08-28
_audit_creation_method
;
Olex2 1.2
(compiled 2018.05.29 svn.r3508 for OlexSys, GUI svn.r5506)
;
_shelx_SHELXL_version_number       '2017/1'
_audit_contact_author_address      ?
_audit_contact_author_email        ?
_audit_contact_author_name         ''
_audit_contact_author_phone        ?
_publ_contact_author_id_orcid      ?
_publ_section_references
;
Dolomanov, O.V., Bourhis, L.J., Gildea, R.J, Howard, J.A.K. & Puschmann, H.
 (2009), J. Appl. Cryst. 42, 339-341.

Sheldrick, G.M. (2015). Acta Cryst. A71, 3-8.

Sheldrick, G.M. (2015). Acta Cryst. C71, 3-8.
;
_chemical_name_common              ?
_chemical_name_systematic          ?
_chemical_formula_moiety           '0.33(C38 H32 N2)'
_chemical_formula_sum              'C11 H10 N O'
_chemical_formula_weight           172.20
_chemical_melting_point            ?
loop_
  _atom_type_symbol
  _atom_type_description
  _atom_type_scat_dispersion_real
  _atom_type_scat_dispersion_imag
  _atom_type_scat_source
 'C' 'C' 0.0181 0.0091 'International Tables Vol C Tables 4.2.6.8 and 6.1.1.4'
 'H' 'H' 0.0000 0.0000 'International Tables Vol C Tables 4.2.6.8 and 6.1.1.4'
 'N' 'N' 0.0311 0.0180 'International Tables Vol C Tables 4.2.6.8 and 6.1.1.4'
 'O' 'O' 0.0492 0.0322 'International Tables Vol C Tables 4.2.6.8 and 6.1.1.4'

_shelx_space_group_comment
;
The symmetry employed for this shelxl refinement is uniquely defined
by the following loop, which should always be used as a source of
symmetry information in preference to the above space-group names.
They are only intended as comments.
;
_space_group_crystal_system        'triclinic'
_space_group_IT_number             2
_space_group_name_H-M_alt          'P -1'
_space_group_name_Hall             '-P 1'
loop_
  _space_group_symop_operation_xyz
 'x, y, z'
 '-x, -y, -z'

_cell_length_a                     9.5001(3)
_cell_length_b                     10.1630(3)
_cell_length_c                     15.8945(6)
_cell_angle_alpha                  101.392(3)
_cell_angle_beta                   102.647(3)
_cell_angle_gamma                  100.795(3)
_cell_volume                       1424.60(9)
_cell_formula_units_Z              6
_cell_measurement_reflns_used      7858
_cell_measurement_temperature      293(2)
_cell_measurement_theta_max        78.5290
_cell_measurement_theta_min        4.6110
_shelx_estimated_absorpt_T_max     ?
_shelx_estimated_absorpt_T_min     ?
_exptl_absorpt_coefficient_mu      0.620
_exptl_absorpt_correction_T_max    1.00000
_exptl_absorpt_correction_T_min    0.52062
_exptl_absorpt_correction_type     multi-scan
_exptl_absorpt_process_details
;
CrysAlisPro 1.171.39.29d (Rigaku Oxford Diffraction, 2017)
Empirical absorption correction using spherical harmonics,
 implemented in SCALE3 ABSPACK scaling algorithm.
;
_exptl_absorpt_special_details     ?
_exptl_crystal_colour              ?
_exptl_crystal_density_diffrn      1.204
_exptl_crystal_density_meas        ?
_exptl_crystal_density_method      ?
_exptl_crystal_description         ?
_exptl_crystal_F_000               546
_exptl_crystal_size_max            ?
_exptl_crystal_size_mid            ?
_exptl_crystal_size_min            ?
_exptl_transmission_factor_max     ?
_exptl_transmission_factor_min     ?
_diffrn_reflns_av_R_equivalents    0.0740
_diffrn_reflns_av_unetI/netI       0.0779
_diffrn_reflns_Laue_measured_fraction_full  0.997
_diffrn_reflns_Laue_measured_fraction_max  0.963
_diffrn_reflns_limit_h_max         12
_diffrn_reflns_limit_h_min         -12
_diffrn_reflns_limit_k_max         12
_diffrn_reflns_limit_k_min         -12
_diffrn_reflns_limit_l_max         20
_diffrn_reflns_limit_l_min         -15
_diffrn_reflns_number              16105
_diffrn_reflns_point_group_measured_fraction_full  0.997
_diffrn_reflns_point_group_measured_fraction_max  0.963
_diffrn_reflns_theta_full          67.684
_diffrn_reflns_theta_max           79.573
_diffrn_reflns_theta_min           4.573
_diffrn_ambient_temperature        293(2)
_diffrn_detector                   'CCD plate'
_diffrn_detector_area_resol_mean   ?
_diffrn_measured_fraction_theta_full  0.997
_diffrn_measured_fraction_theta_max  0.963
_diffrn_measurement_details
;
List of Runs (angles in degrees, time in seconds):

  # Type    Start    End  Width  t~exp~   \w     \q     \k     \f   Frames
--------------------------------------------------------------------------
  1  \w    -10.00  15.00   0.50    1.56    --    0.00  49.00 -97.00   50
  2  \w    -88.00  25.00   0.50    1.56    --    0.00 -49.00 115.00  226
  3  \w     95.00 194.00   0.50    3.86    --  105.20  49.00 -97.00  198
  4  \w     47.00 129.00   0.50    3.86    --  105.20 -49.00 115.00  164
  5  \w    -88.00  26.00   0.50    1.56    --    0.00 -38.00 -90.00  228
  6  \w    -16.00   9.00   0.50    1.56    --    0.00  57.00-180.00   50
  7  \w    -44.00   3.00   0.50    1.56    --    0.00 -57.00  30.00   94
  8  \w    -86.00 -60.00   0.50    1.56    --    0.00 -57.00  30.00   52
  9  \w     78.00 186.00   0.50    3.86    --  105.20  30.00-120.00  216
 10  \w     59.00 105.00   0.50    3.86    --  105.20 -61.00  60.00   92
 11  \w     99.00 135.00   0.50    3.86    --  105.20 -82.00 120.00   72
 12  \w     65.00 125.00   0.50    3.86    --  105.20 -82.00-180.00  120
 13  \w     18.00 119.00   0.50    3.86    --  105.20 -82.00 -60.00  202
 14  \w    104.00 129.00   0.50    3.86    --  105.20  30.00 150.00   50
 15  \w    151.00 188.00   0.50    3.86    --  105.20  30.00 150.00   74
 16  \w     19.00 140.00   0.50    3.86    --  105.20 -82.00  60.00  242
 17  \w     16.00  46.00   0.50    3.86    --  105.20 -77.00-120.00   60
 18  \w    110.00 191.00   0.50    3.86    --  105.20  45.00 -60.00  162
 19  \w     26.00 132.00   0.50    3.86    --  105.20 -30.00 -60.00  212
 20  \w     58.00  83.00   0.50    3.86    --  105.20 -77.00-120.00   50
 21  \w     86.00 112.00   0.50    3.86    --  105.20 -82.00   0.00   52
 22  \w     30.00  56.00   0.50    3.86    --  105.20 -82.00 120.00   52
 23  \w     79.00 104.00   0.50    3.86    --  105.20 -82.00-120.00   50
 24  \w     19.00 131.00   0.50    3.86    --  105.20 -61.00 -60.00  224
;
_diffrn_measurement_device         'four-circle diffractometer'
_diffrn_measurement_device_type    'XtaLAB AFC12 (RINC): Kappa dual home/near'
_diffrn_measurement_method         '\w scans'
_diffrn_orient_matrix_type        
 'CrysAlisPro convention (1999,Acta A55,543-557)'
_diffrn_orient_matrix_UB_11        -0.0796757000
_diffrn_orient_matrix_UB_12        -0.0679575000
_diffrn_orient_matrix_UB_13        0.0608335000
_diffrn_orient_matrix_UB_21        0.1106400000
_diffrn_orient_matrix_UB_22        -0.0927721000
_diffrn_orient_matrix_UB_23        0.0091506000
_diffrn_orient_matrix_UB_31        0.1036101000
_diffrn_orient_matrix_UB_32        0.1102765000
_diffrn_orient_matrix_UB_33        0.0820631000
_diffrn_radiation_monochromator    graphite
_diffrn_radiation_probe            x-ray
_diffrn_radiation_type             CuK\a
_diffrn_radiation_wavelength       1.54184
_diffrn_source                     'fine-focus sealed X-ray tube'
_diffrn_source_type                'Enhance (Cu) X-ray Source'
_reflns_Friedel_coverage           0.000
_reflns_Friedel_fraction_full      .
_reflns_Friedel_fraction_max       .
_reflns_number_gt                  4956
_reflns_number_total               5958
_reflns_odcompleteness_completeness  99.59
_reflns_odcompleteness_iscentric   1
_reflns_odcompleteness_theta       69.95
_reflns_special_details
;
 Reflections were merged by SHELXL according to the crystal
 class for the calculation of statistics and refinement.
 
 _reflns_Friedel_fraction is defined as the number of unique
 Friedel pairs measured divided by the number that would be
 possible theoretically, ignoring centric projections and
 systematic absences.
;
_reflns_threshold_expression       'I > 2\s(I)'
_computing_cell_refinement         'CrysAlisPro 1.171.39.29d (Rigaku OD, 2017)'
_computing_data_collection         'CrysAlisPro 1.171.39.29d (Rigaku OD, 2017)'
_computing_data_reduction          'CrysAlisPro 1.171.39.29d (Rigaku OD, 2017)'
_computing_molecular_graphics      'Olex2 (Dolomanov et al., 2009)'
_computing_publication_material    'Olex2 (Dolomanov et al., 2009)'
_computing_structure_refinement    'ShelXL (Sheldrick, 2015)'
_computing_structure_solution      'ShelXT (Sheldrick, 2015)'
_refine_diff_density_max           0.687
_refine_diff_density_min           -0.635
_refine_diff_density_rms           0.063
_refine_ls_extinction_coef         .
_refine_ls_extinction_method       none
_refine_ls_goodness_of_fit_ref     1.081
_refine_ls_hydrogen_treatment      constr
_refine_ls_matrix_type             full
_refine_ls_number_parameters       361
_refine_ls_number_reflns           5958
_refine_ls_number_restraints       0
_refine_ls_R_factor_all            0.0726
_refine_ls_R_factor_gt             0.0650
_refine_ls_restrained_S_all        1.081
_refine_ls_shift/su_max            0.005
_refine_ls_shift/su_mean           0.001
_refine_ls_structure_factor_coef   Fsqd
_refine_ls_weighting_details      
 'w=1/[\s^2^(Fo^2^)+(0.1192P)^2^+0.1830P] where P=(Fo^2^+2Fc^2^)/3'
_refine_ls_weighting_scheme        calc
_refine_ls_wR_factor_gt            0.1917
_refine_ls_wR_factor_ref           0.2008
_refine_special_details            ?
_olex2_refinement_description
;
1. Fixed Uiso
 At 1.2 times of:
  All C(H) groups, All N(H) groups
2.a Riding coordinates:
 N001(H001)
2.b Ternary CH refined with riding coordinates:
 C006(H006), C007(H007)
2.c Aromatic/amide H refined with riding coordinates:
 N002(H002), C008(H008), C00B(H00B), C00F(H00F), C00G(H00G), C00H(H00H),
 C00I(H00I), C00J(H00J), C00K(H00K), C00L(H00L), C00M(H00M), C00N(H00N),
 C00O(H00O), C00P(H00P), C00Q(H00Q), C00R(H00R), C00S(H00S), C00T(H00T),
 C00U(H00U), C00V(H00V), C00W(H00W), C00X(H00X), C00Y(H00Y), C00Z(H00Z),
 C010(H010), C011(H011), C012(H012), C013(H013), C014(H014)
;
_atom_sites_solution_hydrogens     mixed
_atom_sites_solution_primary       dual
_atom_sites_solution_secondary     ?
loop_
  _atom_site_label
  _atom_site_type_symbol
  _atom_site_fract_x
  _atom_site_fract_y
  _atom_site_fract_z
  _atom_site_U_iso_or_equiv
  _atom_site_adp_type
  _atom_site_occupancy
  _atom_site_site_symmetry_order
  _atom_site_calc_flag
  _atom_site_refinement_flags_posn
  _atom_site_refinement_flags_adp
  _atom_site_refinement_flags_occupancy
  _atom_site_disorder_assembly
  _atom_site_disorder_group
 N001 N 0.43832(15) 0.32898(15) 0.22193(10) 0.0291(3) Uani 1 1 d . . . . .
 H001 H 0.416690 0.270728 0.252449 0.035 Uiso 1 1 d R . . . .
 N002 N 0.57823(15) 0.33726(16) 0.40114(10) 0.0298(3) Uani 1 1 d . . . . .
 H002 H 0.482936 0.322259 0.385183 0.036 Uiso 1 1 calc R . . . .
 C003 C 0.73216(17) 0.28495(18) 0.29629(11) 0.0267(4) Uani 1 1 d . . . . .
 C004 C 0.64362(17) 0.30992(17) 0.48001(11) 0.0263(4) Uani 1 1 d . . . . .
 C005 C 0.21279(18) 0.22524(18) 0.10403(12) 0.0279(4) Uani 1 1 d . . . . .
 C006 C 0.66116(17) 0.38979(17) 0.34374(11) 0.0262(3) Uani 1 1 d . . . . .
 H006 H 0.741532 0.468581 0.380995 0.031 Uiso 1 1 calc R . . . .
 C007 C 0.55494(17) 0.44577(18) 0.27795(11) 0.0273(4) Uani 1 1 d . . . . .
 H007 H 0.508748 0.506425 0.313280 0.033 Uiso 1 1 calc R . . . .
 C008 C 0.79886(18) 0.33527(18) 0.51144(12) 0.0293(4) Uani 1 1 d . . . . .
 H008 H 0.858815 0.368175 0.477359 0.035 Uiso 1 1 calc R . . . .
 C009 C 0.38913(18) 0.22370(18) 0.50059(11) 0.0273(4) Uani 1 1 d . . . . .
 C00A C 0.64170(17) 0.53297(18) 0.22980(12) 0.0279(4) Uani 1 1 d . . . . .
 C00B C 0.86344(18) 0.33007(19) 0.27380(12) 0.0290(4) Uani 1 1 d . . . . .
 H00B H 0.907514 0.424186 0.287778 0.035 Uiso 1 1 calc R . . . .
 C00C C 0.30716(17) 0.34320(18) 0.16797(12) 0.0279(4) Uani 1 1 d . . . . .
 C00D C 0.25403(17) 0.08886(18) 0.09551(12) 0.0298(4) Uani 1 1 d . . . . .
 C00E C 0.55440(18) 0.25712(18) 0.53228(12) 0.0277(4) Uani 1 1 d . . . . .
 C00F C 0.31416(18) 0.32307(18) 0.47728(12) 0.0286(4) Uani 1 1 d . . . . .
 H00F H 0.368245 0.411903 0.482350 0.034 Uiso 1 1 calc R . . . .
 C00G C 0.73552(18) 0.65989(18) 0.27807(12) 0.0300(4) Uani 1 1 d . . . . .
 H00G H 0.738222 0.692794 0.337458 0.036 Uiso 1 1 calc R . . . .
 C00H C 0.08195(18) 0.23811(19) 0.05020(12) 0.0300(4) Uani 1 1 d . . . . .
 H00H H 0.020622 0.160912 0.007189 0.036 Uiso 1 1 calc R . . . .
 C00I C 0.66687(18) 0.14409(19) 0.27426(13) 0.0319(4) Uani 1 1 d . . . . .
 H00I H 0.579770 0.112681 0.289518 0.038 Uiso 1 1 calc R . . . .
 C00J C 0.16033(18) 0.29064(19) 0.44675(12) 0.0311(4) Uani 1 1 d . . . . .
 H00J H 0.112198 0.357938 0.432066 0.037 Uiso 1 1 calc R . . . .
 C00K C 0.86386(19) 0.31209(19) 0.59212(12) 0.0318(4) Uani 1 1 d . . . . .
 H00K H 0.966858 0.330259 0.611794 0.038 Uiso 1 1 calc R . . . .
 C00L C 0.04020(18) 0.36308(19) 0.05886(12) 0.0323(4) Uani 1 1 d . . . . .
 H00L H -0.048009 0.369377 0.022347 0.039 Uiso 1 1 calc R . . . .
 C00M C 0.13190(19) 0.4779(2) 0.12260(13) 0.0331(4) Uani 1 1 d . . . . .
 H00M H 0.104287 0.561638 0.129621 0.040 Uiso 1 1 calc R . . . .
 C00N C 0.26542(19) 0.4692(2) 0.17646(13) 0.0322(4) Uani 1 1 d . . . . .
 H00N H 0.327095 0.547600 0.218255 0.039 Uiso 1 1 calc R . . . .
 C00O C 0.29364(19) 0.0296(2) 0.02030(13) 0.0335(4) Uani 1 1 d . . . . .
 H00O H 0.294980 0.075329 -0.024855 0.040 Uiso 1 1 calc R . . . .
 C00P C 0.3048(2) 0.09105(19) 0.49210(14) 0.0343(4) Uani 1 1 d . . . . .
 H00P H 0.352188 0.023516 0.507224 0.041 Uiso 1 1 calc R . . . .
 C00Q C 0.92920(19) 0.2358(2) 0.23066(12) 0.0338(4) Uani 1 1 d . . . . .
 H00Q H 1.017696 0.266844 0.216743 0.041 Uiso 1 1 calc R . . . .
 C00R C 0.07807(18) 0.1584(2) 0.43804(13) 0.0346(4) Uani 1 1 d . . . . .
 H00R H -0.024927 0.136495 0.416827 0.041 Uiso 1 1 calc R . . . .
 C00S C 0.7312(2) 0.0495(2) 0.22939(14) 0.0369(4) Uani 1 1 d . . . . .
 H00S H 0.685735 -0.044465 0.213526 0.044 Uiso 1 1 calc R . . . .
 C00T C 0.8189(2) 0.6924(2) 0.14998(14) 0.0376(4) Uani 1 1 d . . . . .
 H00T H 0.879037 0.744929 0.123690 0.045 Uiso 1 1 calc R . . . .
 C00U C 0.2540(2) 0.0187(2) 0.16248(13) 0.0357(4) Uani 1 1 d . . . . .
 H00U H 0.227696 0.056785 0.213288 0.043 Uiso 1 1 calc R . . . .
 C00V C 0.6339(2) 0.4876(2) 0.13973(13) 0.0336(4) Uani 1 1 d . . . . .
 H00V H 0.569682 0.403889 0.106115 0.040 Uiso 1 1 calc R . . . .
 C00W C 0.62309(19) 0.2337(2) 0.61294(12) 0.0334(4) Uani 1 1 d . . . . .
 H00W H 0.564569 0.198206 0.646944 0.040 Uiso 1 1 calc R . . . .
 C00X C 0.7226(2) 0.5680(2) 0.10002(13) 0.0378(4) Uani 1 1 d . . . . .
 H00X H 0.716875 0.537799 0.039925 0.045 Uiso 1 1 calc R . . . .
 C00Y C 0.8632(2) 0.0959(2) 0.20842(13) 0.0357(4) Uani 1 1 d . . . . .
 H00Y H 0.907188 0.032884 0.179434 0.043 Uiso 1 1 calc R . . . .
 C00Z C 0.7776(2) 0.2622(2) 0.64406(12) 0.0345(4) Uani 1 1 d . . . . .
 H00Z H 0.821757 0.247849 0.698706 0.041 Uiso 1 1 calc R . . . .
 C010 C 0.1505(2) 0.0591(2) 0.46121(15) 0.0382(4) Uani 1 1 d . . . . .
 H010 H 0.095656 -0.029449 0.456067 0.046 Uiso 1 1 calc R . . . .
 C011 C 0.3315(2) -0.0978(2) 0.01169(15) 0.0398(4) Uani 1 1 d . . . . .
 H011 H 0.356458 -0.136934 -0.039354 0.048 Uiso 1 1 calc R . . . .
 C012 C 0.8254(2) 0.7384(2) 0.23889(14) 0.0347(4) Uani 1 1 d . . . . .
 H012 H 0.890055 0.821955 0.272483 0.042 Uiso 1 1 calc R . . . .
 C013 C 0.2928(2) -0.1079(2) 0.15409(15) 0.0413(5) Uani 1 1 d . . . . .
 H013 H 0.292560 -0.153713 0.199259 0.050 Uiso 1 1 calc R . . . .
 C014 C 0.3319(2) -0.1656(2) 0.07864(16) 0.0422(5) Uani 1 1 d . . . . .
 H014 H 0.358255 -0.249914 0.073217 0.051 Uiso 1 1 calc R . . . .

loop_
  _atom_site_aniso_label
  _atom_site_aniso_U_11
  _atom_site_aniso_U_22
  _atom_site_aniso_U_33
  _atom_site_aniso_U_23
  _atom_site_aniso_U_13
  _atom_site_aniso_U_12
 N001 0.0218(7) 0.0297(7) 0.0337(8) 0.0095(6) 0.0034(6) 0.0037(5)
 N002 0.0184(6) 0.0415(8) 0.0330(8) 0.0162(7) 0.0084(6) 0.0064(6)
 C003 0.0201(7) 0.0323(8) 0.0288(8) 0.0113(7) 0.0053(6) 0.0063(6)
 C004 0.0223(7) 0.0272(8) 0.0295(9) 0.0070(7) 0.0069(7) 0.0061(6)
 C005 0.0226(7) 0.0349(9) 0.0293(8) 0.0130(7) 0.0103(7) 0.0049(6)
 C006 0.0192(7) 0.0312(8) 0.0290(8) 0.0103(7) 0.0065(6) 0.0046(6)
 C007 0.0207(7) 0.0313(8) 0.0299(9) 0.0091(7) 0.0052(7) 0.0067(6)
 C008 0.0222(8) 0.0309(8) 0.0355(9) 0.0095(7) 0.0086(7) 0.0059(6)
 C009 0.0246(8) 0.0325(9) 0.0282(8) 0.0101(7) 0.0115(7) 0.0071(7)
 C00A 0.0223(7) 0.0335(9) 0.0320(9) 0.0129(7) 0.0077(7) 0.0106(6)
 C00B 0.0238(8) 0.0336(9) 0.0318(9) 0.0128(7) 0.0085(7) 0.0059(7)
 C00C 0.0214(7) 0.0350(9) 0.0289(8) 0.0116(7) 0.0072(7) 0.0063(6)
 C00D 0.0189(7) 0.0329(9) 0.0357(9) 0.0114(7) 0.0047(7) 0.0016(6)
 C00E 0.0245(8) 0.0295(8) 0.0314(9) 0.0093(7) 0.0097(7) 0.0078(6)
 C00F 0.0254(8) 0.0304(8) 0.0327(9) 0.0113(7) 0.0105(7) 0.0060(6)
 C00G 0.0263(8) 0.0347(9) 0.0324(9) 0.0137(7) 0.0086(7) 0.0093(7)
 C00H 0.0225(8) 0.0366(9) 0.0302(9) 0.0116(7) 0.0062(7) 0.0027(7)
 C00I 0.0222(8) 0.0340(9) 0.0388(10) 0.0117(8) 0.0059(7) 0.0048(7)
 C00J 0.0253(8) 0.0358(9) 0.0342(9) 0.0105(8) 0.0091(7) 0.0087(7)
 C00K 0.0240(8) 0.0349(9) 0.0345(9) 0.0063(8) 0.0039(7) 0.0092(7)
 C00L 0.0229(8) 0.0400(10) 0.0346(9) 0.0147(8) 0.0049(7) 0.0063(7)
 C00M 0.0274(8) 0.0374(9) 0.0376(10) 0.0146(8) 0.0087(7) 0.0099(7)
 C00N 0.0256(8) 0.0352(9) 0.0350(9) 0.0101(8) 0.0067(7) 0.0059(7)
 C00O 0.0262(8) 0.0380(10) 0.0358(10) 0.0121(8) 0.0080(7) 0.0040(7)
 C00P 0.0312(9) 0.0339(9) 0.0464(11) 0.0176(8) 0.0183(8) 0.0116(7)
 C00Q 0.0274(8) 0.0456(10) 0.0341(9) 0.0152(8) 0.0124(7) 0.0123(8)
 C00R 0.0209(8) 0.0398(10) 0.0424(10) 0.0090(8) 0.0105(7) 0.0047(7)
 C00S 0.0304(9) 0.0320(9) 0.0439(11) 0.0074(8) 0.0032(8) 0.0071(7)
 C00T 0.0350(9) 0.0418(10) 0.0462(11) 0.0231(9) 0.0190(8) 0.0112(8)
 C00U 0.0326(9) 0.0383(10) 0.0349(10) 0.0125(8) 0.0088(8) 0.0021(7)
 C00V 0.0308(8) 0.0373(10) 0.0347(10) 0.0117(8) 0.0099(7) 0.0090(7)
 C00W 0.0308(9) 0.0412(10) 0.0333(9) 0.0139(8) 0.0132(8) 0.0105(7)
 C00X 0.0412(10) 0.0448(11) 0.0323(10) 0.0133(8) 0.0157(8) 0.0114(8)
 C00Y 0.0337(9) 0.0412(10) 0.0341(10) 0.0085(8) 0.0080(8) 0.0162(8)
 C00Z 0.0320(9) 0.0451(10) 0.0282(9) 0.0125(8) 0.0056(7) 0.0131(8)
 C010 0.0308(9) 0.0329(9) 0.0545(12) 0.0138(9) 0.0190(9) 0.0040(7)
 C011 0.0305(9) 0.0387(10) 0.0465(12) 0.0047(9) 0.0100(8) 0.0056(8)
 C012 0.0283(8) 0.0350(9) 0.0442(11) 0.0181(8) 0.0092(8) 0.0078(7)
 C013 0.0365(10) 0.0365(10) 0.0475(12) 0.0196(9) 0.0036(9) 0.0000(8)
 C014 0.0312(9) 0.0336(10) 0.0571(13) 0.0115(9) 0.0039(9) 0.0052(8)

_geom_special_details
;
 All esds (except the esd in the dihedral angle between two l.s. planes)
 are estimated using the full covariance matrix.  The cell esds are taken
 into account individually in the estimation of esds in distances, angles
 and torsion angles; correlations between esds in cell parameters are only
 used when they are defined by crystal symmetry.  An approximate (isotropic)
 treatment of cell esds is used for estimating esds involving l.s. planes.
;
loop_
  _geom_bond_atom_site_label_1
  _geom_bond_atom_site_label_2
  _geom_bond_distance
  _geom_bond_site_symmetry_2
  _geom_bond_publ_flag
 N001 H001 0.8600 . ?
 N001 C007 1.445(2) . ?
 N001 C00C 1.399(2) . ?
 N002 H002 0.8600 . ?
 N002 C004 1.377(2) . ?
 N002 C006 1.445(2) . ?
 C003 C006 1.528(2) . ?
 C003 C00B 1.393(2) . ?
 C003 C00I 1.390(2) . ?
 C004 C008 1.405(2) . ?
 C004 C00E 1.418(2) . ?
 C005 C00C 1.411(3) . ?
 C005 C00D 1.498(2) . ?
 C005 C00H 1.390(2) . ?
 C006 H006 0.9800 . ?
 C006 C007 1.557(2) . ?
 C007 H007 0.9800 . ?
 C007 C00A 1.523(2) . ?
 C008 H008 0.9300 . ?
 C008 C00K 1.381(2) . ?
 C009 C00E 1.490(2) . ?
 C009 C00F 1.402(2) . ?
 C009 C00P 1.398(2) . ?
 C00A C00G 1.388(3) . ?
 C00A C00V 1.396(3) . ?
 C00B H00B 0.9300 . ?
 C00B C00Q 1.390(2) . ?
 C00C C00N 1.400(2) . ?
 C00D C00O 1.390(3) . ?
 C00D C00U 1.393(2) . ?
 C00E C00W 1.392(2) . ?
 C00F H00F 0.9300 . ?
 C00F C00J 1.388(2) . ?
 C00G H00G 0.9300 . ?
 C00G C012 1.389(2) . ?
 C00H H00H 0.9300 . ?
 C00H C00L 1.390(2) . ?
 C00I H00I 0.9300 . ?
 C00I C00S 1.395(3) . ?
 C00J H00J 0.9300 . ?
 C00J C00R 1.386(3) . ?
 C00K H00K 0.9300 . ?
 C00K C00Z 1.384(3) . ?
 C00L H00L 0.9300 . ?
 C00L C00M 1.383(3) . ?
 C00M H00M 0.9300 . ?
 C00M C00N 1.395(2) . ?
 C00N H00N 0.9300 . ?
 C00O H00O 0.9300 . ?
 C00O C011 1.397(3) . ?
 C00P H00P 0.9300 . ?
 C00P C010 1.392(3) . ?
 C00Q H00Q 0.9300 . ?
 C00Q C00Y 1.382(3) . ?
 C00R H00R 0.9300 . ?
 C00R C010 1.387(3) . ?
 C00S H00S 0.9300 . ?
 C00S C00Y 1.390(3) . ?
 C00T H00T 0.9300 . ?
 C00T C00X 1.385(3) . ?
 C00T C012 1.382(3) . ?
 C00U H00U 0.9300 . ?
 C00U C013 1.393(3) . ?
 C00V H00V 0.9300 . ?
 C00V C00X 1.397(3) . ?
 C00W H00W 0.9300 . ?
 C00W C00Z 1.396(2) . ?
 C00X H00X 0.9300 . ?
 C00Y H00Y 0.9300 . ?
 C00Z H00Z 0.9300 . ?
 C010 H010 0.9300 . ?
 C011 H011 0.9300 . ?
 C011 C014 1.377(3) . ?
 C012 H012 0.9300 . ?
 C013 H013 0.9300 . ?
 C013 C014 1.385(3) . ?
 C014 H014 0.9300 . ?

loop_
  _geom_angle_atom_site_label_1
  _geom_angle_atom_site_label_2
  _geom_angle_atom_site_label_3
  _geom_angle
  _geom_angle_site_symmetry_1
  _geom_angle_site_symmetry_3
  _geom_angle_publ_flag
 C007 N001 H001 109.6 . . ?
 C00C N001 H001 109.3 . . ?
 C00C N001 C007 122.93(14) . . ?
 C004 N002 H002 118.2 . . ?
 C004 N002 C006 123.50(13) . . ?
 C006 N002 H002 118.3 . . ?
 C00B C003 C006 120.04(15) . . ?
 C00I C003 C006 120.91(14) . . ?
 C00I C003 C00B 119.05(16) . . ?
 N002 C004 C008 121.41(15) . . ?
 N002 C004 C00E 120.15(14) . . ?
 C008 C004 C00E 118.44(15) . . ?
 C00C C005 C00D 119.89(14) . . ?
 C00H C005 C00C 118.93(16) . . ?
 C00H C005 C00D 121.18(16) . . ?
 N002 C006 C003 113.86(13) . . ?
 N002 C006 H006 107.5 . . ?
 N002 C006 C007 107.36(12) . . ?
 C003 C006 H006 107.5 . . ?
 C003 C006 C007 112.73(14) . . ?
 C007 C006 H006 107.5 . . ?
 N001 C007 C006 107.39(13) . . ?
 N001 C007 H007 107.4 . . ?
 N001 C007 C00A 116.01(15) . . ?
 C006 C007 H007 107.4 . . ?
 C00A C007 C006 110.77(12) . . ?
 C00A C007 H007 107.4 . . ?
 C004 C008 H008 119.5 . . ?
 C00K C008 C004 121.08(16) . . ?
 C00K C008 H008 119.5 . . ?
 C00F C009 C00E 121.23(15) . . ?
 C00P C009 C00E 120.53(15) . . ?
 C00P C009 C00F 118.23(15) . . ?
 C00G C00A C007 118.70(16) . . ?
 C00G C00A C00V 118.96(16) . . ?
 C00V C00A C007 122.31(16) . . ?
 C003 C00B H00B 119.7 . . ?
 C00Q C00B C003 120.62(17) . . ?
 C00Q C00B H00B 119.7 . . ?
 N001 C00C C005 118.44(15) . . ?
 N001 C00C C00N 122.36(16) . . ?
 C00N C00C C005 119.19(15) . . ?
 C00O C00D C005 120.48(15) . . ?
 C00O C00D C00U 118.47(17) . . ?
 C00U C00D C005 121.05(16) . . ?
 C004 C00E C009 120.65(15) . . ?
 C00W C00E C004 119.15(15) . . ?
 C00W C00E C009 120.18(15) . . ?
 C009 C00F H00F 119.6 . . ?
 C00J C00F C009 120.88(16) . . ?
 C00J C00F H00F 119.6 . . ?
 C00A C00G H00G 119.6 . . ?
 C00A C00G C012 120.88(17) . . ?
 C012 C00G H00G 119.6 . . ?
 C005 C00H H00H 119.1 . . ?
 C005 C00H C00L 121.88(17) . . ?
 C00L C00H H00H 119.1 . . ?
 C003 C00I H00I 119.8 . . ?
 C003 C00I C00S 120.40(16) . . ?
 C00S C00I H00I 119.8 . . ?
 C00F C00J H00J 119.8 . . ?
 C00R C00J C00F 120.33(16) . . ?
 C00R C00J H00J 119.8 . . ?
 C008 C00K H00K 119.6 . . ?
 C008 C00K C00Z 120.83(16) . . ?
 C00Z C00K H00K 119.6 . . ?
 C00H C00L H00L 120.5 . . ?
 C00M C00L C00H 118.96(16) . . ?
 C00M C00L H00L 120.5 . . ?
 C00L C00M H00M 119.7 . . ?
 C00L C00M C00N 120.62(17) . . ?
 C00N C00M H00M 119.7 . . ?
 C00C C00N H00N 119.8 . . ?
 C00M C00N C00C 120.40(17) . . ?
 C00M C00N H00N 119.8 . . ?
 C00D C00O H00O 119.6 . . ?
 C00D C00O C011 120.81(17) . . ?
 C011 C00O H00O 119.6 . . ?
 C009 C00P H00P 119.7 . . ?
 C010 C00P C009 120.59(16) . . ?
 C010 C00P H00P 119.7 . . ?
 C00B C00Q H00Q 120.0 . . ?
 C00Y C00Q C00B 120.06(16) . . ?
 C00Y C00Q H00Q 120.0 . . ?
 C00J C00R H00R 120.3 . . ?
 C00J C00R C010 119.50(16) . . ?
 C010 C00R H00R 120.2 . . ?
 C00I C00S H00S 120.0 . . ?
 C00Y C00S C00I 119.90(18) . . ?
 C00Y C00S H00S 120.0 . . ?
 C00X C00T H00T 120.0 . . ?
 C012 C00T H00T 120.0 . . ?
 C012 C00T C00X 119.95(16) . . ?
 C00D C00U H00U 119.7 . . ?
 C00D C00U C013 120.65(18) . . ?
 C013 C00U H00U 119.7 . . ?
 C00A C00V H00V 120.0 . . ?
 C00A C00V C00X 120.03(18) . . ?
 C00X C00V H00V 120.0 . . ?
 C00E C00W H00W 119.2 . . ?
 C00E C00W C00Z 121.67(16) . . ?
 C00Z C00W H00W 119.2 . . ?
 C00T C00X C00V 120.15(18) . . ?
 C00T C00X H00X 119.9 . . ?
 C00V C00X H00X 119.9 . . ?
 C00Q C00Y C00S 119.96(17) . . ?
 C00Q C00Y H00Y 120.0 . . ?
 C00S C00Y H00Y 120.0 . . ?
 C00K C00Z C00W 118.81(16) . . ?
 C00K C00Z H00Z 120.6 . . ?
 C00W C00Z H00Z 120.6 . . ?
 C00P C010 H010 119.8 . . ?
 C00R C010 C00P 120.47(17) . . ?
 C00R C010 H010 119.8 . . ?
 C00O C011 H011 119.9 . . ?
 C014 C011 C00O 120.13(19) . . ?
 C014 C011 H011 119.9 . . ?
 C00G C012 H012 120.0 . . ?
 C00T C012 C00G 119.98(18) . . ?
 C00T C012 H012 120.0 . . ?
 C00U C013 H013 119.9 . . ?
 C014 C013 C00U 120.16(18) . . ?
 C014 C013 H013 119.9 . . ?
 C011 C014 C013 119.78(18) . . ?
 C011 C014 H014 120.1 . . ?
 C013 C014 H014 120.1 . . ?

_shelx_res_file
;
TITL snu_ksh_1_a.res in P-1
    snu_ksh_1.res
    created by SHELXL-2017/1 at 16:43:27 on 28-Aug-2019
REM Old TITL SNU_KSH_1 in P-1
REM SHELXT solution in P-1
REM R1 0.150, Rweak 0.005, Alpha 0.037, Orientation as input
REM Formula found by SHELXT: C38 N2
CELL 1.54184 9.5001 10.163 15.8945 101.392 102.647 100.795
ZERR 6 0.0003 0.0003 0.0006 0.003 0.003 0.003
LATT 1
SFAC C H N O
UNIT 66 60 6 6

L.S. 4 0 0
PLAN  20
BOND $H
list 4
fmap 2 53
ACTA
REM <olex2.extras>
REM <HklSrc "%.\\SNU_KSH_1.hkl">
REM </olex2.extras>

WGHT    0.119200    0.183000
FVAR       0.79072
N001  3    0.438320    0.328978    0.221929    11.00000    0.02179    0.02968 =
         0.03367    0.00954    0.00344    0.00373
AFIX   3
H001  2    0.416690    0.270728    0.252449    11.00000   -1.20000
AFIX   0
N002  3    0.578229    0.337257    0.401135    11.00000    0.01842    0.04147 =
         0.03300    0.01619    0.00836    0.00640
AFIX  43
H002  2    0.482936    0.322259    0.385183    11.00000   -1.20000
AFIX   0
C003  1    0.732161    0.284946    0.296287    11.00000    0.02007    0.03225 =
         0.02877    0.01127    0.00528    0.00634
C004  1    0.643622    0.309922    0.480007    11.00000    0.02228    0.02716 =
         0.02951    0.00695    0.00692    0.00612
C005  1    0.212790    0.225242    0.104030    11.00000    0.02257    0.03489 =
         0.02928    0.01302    0.01028    0.00492
C006  1    0.661165    0.389795    0.343742    11.00000    0.01917    0.03117 =
         0.02896    0.01034    0.00649    0.00456
AFIX  13
H006  2    0.741532    0.468581    0.380995    11.00000   -1.20000
AFIX   0
C007  1    0.554942    0.445774    0.277948    11.00000    0.02068    0.03127 =
         0.02993    0.00907    0.00521    0.00668
AFIX  13
H007  2    0.508748    0.506425    0.313280    11.00000   -1.20000
AFIX   0
C008  1    0.798864    0.335266    0.511436    11.00000    0.02223    0.03093 =
         0.03545    0.00948    0.00863    0.00585
AFIX  43
H008  2    0.858815    0.368175    0.477359    11.00000   -1.20000
AFIX   0
C009  1    0.389130    0.223704    0.500586    11.00000    0.02462    0.03248 =
         0.02823    0.01009    0.01151    0.00708
C00A  1    0.641701    0.532972    0.229805    11.00000    0.02226    0.03349 =
         0.03203    0.01294    0.00768    0.01058
C00B  1    0.863441    0.330068    0.273796    11.00000    0.02380    0.03359 =
         0.03181    0.01277    0.00846    0.00589
AFIX  43
H00B  2    0.907514    0.424186    0.287778    11.00000   -1.20000
AFIX   0
C00C  1    0.307162    0.343203    0.167970    11.00000    0.02138    0.03504 =
         0.02888    0.01159    0.00722    0.00629
C00D  1    0.254026    0.088862    0.095514    11.00000    0.01888    0.03286 =
         0.03572    0.01145    0.00469    0.00156
C00E  1    0.554402    0.257117    0.532280    11.00000    0.02453    0.02954 =
         0.03137    0.00926    0.00965    0.00781
C00F  1    0.314156    0.323073    0.477281    11.00000    0.02539    0.03035 =
         0.03269    0.01128    0.01048    0.00597
AFIX  43
H00F  2    0.368245    0.411903    0.482350    11.00000   -1.20000
AFIX   0
C00G  1    0.735524    0.659890    0.278073    11.00000    0.02634    0.03468 =
         0.03241    0.01369    0.00862    0.00930
AFIX  43
H00G  2    0.738222    0.692794    0.337458    11.00000   -1.20000
AFIX   0
C00H  1    0.081955    0.238108    0.050205    11.00000    0.02250    0.03665 =
         0.03017    0.01157    0.00621    0.00270
AFIX  43
H00H  2    0.020622    0.160912    0.007189    11.00000   -1.20000
AFIX   0
C00I  1    0.666866    0.144085    0.274255    11.00000    0.02218    0.03402 =
         0.03884    0.01172    0.00593    0.00484
AFIX  43
H00I  2    0.579770    0.112681    0.289518    11.00000   -1.20000
AFIX   0
C00J  1    0.160328    0.290636    0.446753    11.00000    0.02528    0.03578 =
         0.03425    0.01050    0.00908    0.00868
AFIX  43
H00J  2    0.112198    0.357938    0.432066    11.00000   -1.20000
AFIX   0
C00K  1    0.863857    0.312094    0.592120    11.00000    0.02396    0.03493 =
         0.03446    0.00633    0.00394    0.00917
AFIX  43
H00K  2    0.966858    0.330259    0.611794    11.00000   -1.20000
AFIX   0
C00L  1    0.040202    0.363081    0.058855    11.00000    0.02285    0.03999 =
         0.03463    0.01466    0.00489    0.00625
AFIX  43
H00L  2   -0.048009    0.369377    0.022347    11.00000   -1.20000
AFIX   0
C00M  1    0.131900    0.477875    0.122597    11.00000    0.02736    0.03742 =
         0.03764    0.01456    0.00869    0.00994
AFIX  43
H00M  2    0.104287    0.561638    0.129621    11.00000   -1.20000
AFIX   0
C00N  1    0.265423    0.469214    0.176458    11.00000    0.02560    0.03518 =
         0.03503    0.01005    0.00668    0.00585
AFIX  43
H00N  2    0.327095    0.547600    0.218255    11.00000   -1.20000
AFIX   0
C00O  1    0.293645    0.029592    0.020299    11.00000    0.02622    0.03797 =
         0.03583    0.01205    0.00804    0.00399
AFIX  43
H00O  2    0.294980    0.075329   -0.024855    11.00000   -1.20000
AFIX   0
C00P  1    0.304808    0.091045    0.492100    11.00000    0.03123    0.03391 =
         0.04639    0.01757    0.01826    0.01158
AFIX  43
H00P  2    0.352188    0.023516    0.507224    11.00000   -1.20000
AFIX   0
C00Q  1    0.929204    0.235779    0.230657    11.00000    0.02739    0.04561 =
         0.03410    0.01518    0.01238    0.01228
AFIX  43
H00Q  2    1.017696    0.266844    0.216743    11.00000   -1.20000
AFIX   0
C00R  1    0.078068    0.158448    0.438042    11.00000    0.02094    0.03980 =
         0.04236    0.00901    0.01047    0.00474
AFIX  43
H00R  2   -0.024927    0.136495    0.416827    11.00000   -1.20000
AFIX   0
C00S  1    0.731173    0.049513    0.229387    11.00000    0.03042    0.03203 =
         0.04394    0.00742    0.00323    0.00707
AFIX  43
H00S  2    0.685735   -0.044465    0.213526    11.00000   -1.20000
AFIX   0
C00T  1    0.818854    0.692395    0.149977    11.00000    0.03503    0.04184 =
         0.04618    0.02310    0.01904    0.01124
AFIX  43
H00T  2    0.879037    0.744929    0.123690    11.00000   -1.20000
AFIX   0
C00U  1    0.253952    0.018727    0.162481    11.00000    0.03255    0.03826 =
         0.03489    0.01247    0.00882    0.00215
AFIX  43
H00U  2    0.227696    0.056785    0.213288    11.00000   -1.20000
AFIX   0
C00V  1    0.633902    0.487614    0.139729    11.00000    0.03078    0.03733 =
         0.03474    0.01169    0.00986    0.00904
AFIX  43
H00V  2    0.569682    0.403889    0.106115    11.00000   -1.20000
AFIX   0
C00W  1    0.623087    0.233706    0.612936    11.00000    0.03078    0.04116 =
         0.03327    0.01391    0.01322    0.01054
AFIX  43
H00W  2    0.564569    0.198206    0.646944    11.00000   -1.20000
AFIX   0
C00X  1    0.722550    0.567952    0.100023    11.00000    0.04119    0.04482 =
         0.03230    0.01329    0.01569    0.01141
AFIX  43
H00X  2    0.716875    0.537799    0.039925    11.00000   -1.20000
AFIX   0
C00Y  1    0.863239    0.095927    0.208419    11.00000    0.03370    0.04125 =
         0.03408    0.00851    0.00797    0.01615
AFIX  43
H00Y  2    0.907188    0.032884    0.179434    11.00000   -1.20000
AFIX   0
C00Z  1    0.777584    0.262169    0.644060    11.00000    0.03203    0.04507 =
         0.02822    0.01254    0.00557    0.01311
AFIX  43
H00Z  2    0.821757    0.247849    0.698706    11.00000   -1.20000
AFIX   0
C010  1    0.150530    0.059103    0.461210    11.00000    0.03075    0.03288 =
         0.05454    0.01384    0.01905    0.00398
AFIX  43
H010  2    0.095656   -0.029449    0.456067    11.00000   -1.20000
AFIX   0
C011  1    0.331478   -0.097812    0.011692    11.00000    0.03050    0.03866 =
         0.04649    0.00471    0.01003    0.00564
AFIX  43
H011  2    0.356458   -0.136934   -0.039354    11.00000   -1.20000
AFIX   0
C012  1    0.825435    0.738418    0.238891    11.00000    0.02833    0.03501 =
         0.04421    0.01814    0.00921    0.00779
AFIX  43
H012  2    0.890055    0.821955    0.272483    11.00000   -1.20000
AFIX   0
C013  1    0.292827   -0.107877    0.154091    11.00000    0.03652    0.03646 =
         0.04754    0.01957    0.00355   -0.00001
AFIX  43
H013  2    0.292560   -0.153713    0.199259    11.00000   -1.20000
AFIX   0
C014  1    0.331866   -0.165622    0.078644    11.00000    0.03121    0.03356 =
         0.05705    0.01149    0.00395    0.00520
AFIX  43
H014  2    0.358255   -0.249914    0.073217    11.00000   -1.20000
AFIX   0
HKLF 4


REM  snu_ksh_1_a.res in P-1
REM R1 =  0.0650 for    4956 Fo > 4sig(Fo)  and  0.0726 for all    5958 data
REM    361 parameters refined using      0 restraints

END

WGHT      0.1186      0.1816

REM Highest difference peak  0.687,  deepest hole -0.635,  1-sigma level  0.063
Q1    1   0.4799  0.2550  0.1980  11.00000  0.05    0.69
Q2    1   0.6010  0.5167  0.1779  11.00000  0.05    0.30
Q3    1   0.3728 -0.1316  0.1365  11.00000  0.05    0.29
Q4    1   0.4826  0.2783  0.3651  11.00000  0.05    0.29
Q5    1   0.2403  0.1225  0.5164  11.00000  0.05    0.28
Q6    1   0.6928  0.3300  0.3176  11.00000  0.05    0.25
Q7    1   0.2353  0.2828  0.4228  11.00000  0.05    0.25
Q8    1   0.6746  0.5022  0.1948  11.00000  0.05    0.25
Q9    1   0.3109  0.0661  0.0754  11.00000  0.05    0.24
Q10   1   0.7030  0.1085  0.2536  11.00000  0.05    0.24
Q11   1   0.7471  0.2010  0.3378  11.00000  0.05    0.24
Q12   1   0.1760  0.4799  0.1827  11.00000  0.05    0.23
Q13   1   0.2428  0.3402  0.5116  11.00000  0.05    0.23
Q14   1   0.4179  0.4164  0.2590  11.00000  0.05    0.23
Q15   1   0.7168  0.2674  0.4616  11.00000  0.05    0.23
Q16   1   0.1028  0.3241  0.0189  11.00000  0.05    0.22
Q17   1   0.7190  0.3680  0.5228  11.00000  0.05    0.22
Q18   1   0.6009  0.3035  0.5177  11.00000  0.05    0.22
Q19   1   0.1474  0.2485  0.1115  11.00000  0.05    0.22
Q20   1   0.3415  0.5825  0.2318  11.00000  0.05    0.21
;
_shelx_res_checksum                79577
_shelx_hkl_file
;
   0   0   2   22.38    2.48
   0   0  -2   27.01    2.59
   0   0  -3 4227.74  431.27
   0   0   3 4455.58  431.29
   0   0  -3 4269.03  431.33
   0   0  -4 1567.37  163.01
   0   0   4 1681.28  162.97
   0   0   5  327.68   32.46
   0   0  -5  301.29   32.53
   0   0   6    3.26    1.24
   0   0  -6    3.12    1.26
   0   0  -7   50.41    6.73
   0   0   7   53.52    6.63
   0   0  -8  576.82   60.93
   0   0   8  602.70   60.78
   0   0   9   88.25    9.42
   0   0   9   83.89    8.65
   0   0  -9  126.67   11.53
   0   0  -9  125.97   11.18
   0   0  10   16.14    2.49
   0   0  10   19.88    3.21
   0   0  10   13.05    2.94
   0   0  11    5.30    2.23
   0   0  11    6.78    2.30
   0   0  11    6.13    1.58
   0   0  11   -0.46    2.38
   0   0  12    0.84    1.50
   0   0  12    0.68    1.31
   0   0  12    0.61    1.93
   0   0  12    0.52    2.45
   0   0  13   11.89    3.51
   0   0  13   12.47    2.62
   0   0  13    9.02    2.75
   0   0  14   44.54    6.11
   0   0  14   33.95    6.45
   0   0  14   43.19    5.79
   0   0  15   31.19    4.68
   0   0  15   28.23    5.56
   0   0  16  207.36   21.98
   0   0  16  200.82   23.03
   0   0  17   23.34    4.25
   0   0  17   21.82    3.46
   0   0  18  107.40   12.15
   0   0  18  106.61   11.57
   0   0  19    1.85    0.78
   0   0  19    1.13    0.55
   0  -1  19   54.73    5.17
   0  -1  19   33.58    4.26
   0  -1  18   12.04    2.22
   0  -1  18   14.88    3.04
   0  -1  17  216.24   23.30
   0  -1  17  228.37   24.38
   0  -1  16   27.70    4.33
   0  -1  16   26.67    4.34
   0  -1  16   33.34    5.62
   0  -1  15   40.70    6.09
   0  -1  15   46.54    7.09
   0  -1  15   39.87    5.75
   0  -1  14    4.69    2.86
   0  -1  14    0.31    1.69
   0  -1  14    1.82    1.43
   0  -1  13    3.38    2.69
   0  -1  13    3.34    1.68
   0  -1  13    2.97    1.53
   0  -1  13    2.64    1.59
   0  -1  13    2.19    1.92
   0  -1  12   41.85    6.25
   0  -1  12   34.59    5.13
   0  -1  12   41.98    5.46
   0  -1  12   41.75    5.81
   0  -1  11   75.37   11.32
   0  -1  11   94.35   10.70
   0  -1  11  115.06   11.17
   0  -1  10   21.58    2.82
   0  -1  10   14.13    3.26
   0  -1  10    5.54    3.09
   0  -1  10   28.87    3.33
   0  -1   9    0.59    1.12
   0   1  -9    0.38    1.09
   0  -1   9    1.02    1.77
   0   1  -9    1.04    1.53
   0  -1   9    0.69    0.72
   0  -1   9    0.21    1.16
   0  -1   8  167.31   18.10
   0   1  -8  156.69   18.32
   0   1  -8  158.55   18.53
   0   1  -7  112.99   13.15
   0  -1   7  111.85   12.87
   0   1  -6    1.00    1.19
   0  -1   6    0.17    0.97
   0  -1   5 3677.08  363.29
   0   1  -5 3390.46  363.32
   0  -1   5 3652.94  362.21
   0  -1   4  480.11   47.83
   0  -1   4  465.35   48.60
   0   1  -3   41.49    5.14
   0   1  -2 1444.32  145.16
   0   1  -1 2448.25  244.64
   0  -1   0  627.01   56.68
   0  -1   0  585.91   56.59
   0   1   1  544.85   50.94
   0   1   1  507.51   50.84
   0   1   1  455.17   51.65
   0  -1  -1  489.70   50.89
   0  -1  -2  554.85   54.82
   0  -1  -2  557.38   54.85
   0  -1  -2  504.33   54.93
   0   1   2  519.29   55.46
   0   1   2  585.99   55.05
   0   1   3   53.42    6.74
   0  -1  -3   58.79    6.59
   0  -1  -3   61.81    6.27
   0  -1  -3   67.69    6.75
   0  -1  -4  971.74   94.36
   0  -1  -4  863.28   93.98
   0  -1  -4  958.62   93.77
   0  -1  -4  971.08   94.46
   0  -1  -5  388.96   39.82
   0  -1  -6  223.29   23.57
   0  -1  -7  278.80   29.37
   0   1   8    2.52    1.84
   0   1   8    0.39    2.11
   0  -1  -8    3.66    1.47
   0   1   8    1.46    1.15
   0  -1  -8    4.58    1.81
   0   1   9  124.91   18.92
   0   1   9  113.66   18.19
   0   1  10   -0.85    1.94
   0   1  10   -0.47    1.32
   0   1  11    0.55    1.69
   0   1  11   -0.48    2.43
   0   1  12   -2.11    2.84
   0   1  12    0.93    1.75
   0   1  13   28.30    7.61
   0   1  13   95.87    9.19
   0   1  14    9.38    3.51
   0   1  15    9.01    3.26
   0   1  16   56.55    7.91
   0   1  17    0.28    1.28
   0   1  17   -1.11    1.66
   0   1  18    0.39    1.00
   0   1  18    0.28    0.89
   0  -2  19   12.45    1.72
   0  -2  18   48.47    5.76
   0  -2  17   11.13    2.29
   0  -2  17    9.24    2.31
   0  -2  16   -0.19    1.35
   0  -2  16   -0.51    1.70
   0  -2  15    1.81    1.55
   0  -2  15   -0.51    1.45
   0  -2  15    0.61    1.93
   0  -2  15    1.44    1.56
   0  -2  14    2.42    1.58
   0  -2  14    3.25    2.61
   0  -2  14    2.90    1.81
   0  -2  14    2.30    2.22
   0  -2  14    4.81    2.08
   0  -2  13    3.20    1.64
   0  -2  13    3.45    1.94
   0  -2  13    3.37    2.35
   0  -2  13    2.43    1.61
   0  -2  13    1.98    2.02
   0  -2  12   88.61    9.70
   0  -2  12   72.22    9.14
   0  -2  12   77.30   10.30
   0  -2  12   80.91   10.21
   0  -2  11   63.94    8.65
   0  -2  11   63.42    8.76
   0  -2  11   64.17    7.81
   0  -2  11   76.50    8.38
   0  -2  10   49.91    5.93
   0  -2  10   52.21    6.68
   0  -2  10   55.35    6.32
   0  -2  10   39.29    6.52
   0  -2   9  102.90   10.57
   0  -2   9   78.57    8.67
   0  -2   9   69.21    8.28
   0   2  -9  118.35   11.84
   0  -2   9   55.26    8.81
   0  -2   9   69.43    8.85
   0   2  -9  121.78   11.68
   0  -2   8  172.80   19.65
   0   2  -8  180.59   20.32
   0   2  -8  173.34   20.12
   0   2  -7    1.79    1.71
   0  -2   7    2.20    0.99
   0  -2   7    2.61    1.52
   0  -2   7    3.08    0.64
   0   2  -7    2.22    1.59
   0   2  -6  106.01   12.18
   0  -2   6   95.73   11.55
   0  -2   6  100.23   10.39
   0  -2   5  684.70   68.71
   0   2  -4  414.10   43.18
   0   2  -3  405.85   39.27
   0   2  -3  412.27   40.31
   0  -2   3  351.14   38.87
   0   2  -2  287.54   30.39
   0   2  -2  279.51   29.10
   0   2  -1 3042.85  324.86
   0   2  -1 3502.34  325.03
   0   2   0 2052.40  196.98
   0   2   0 1718.81  198.53
   0  -2   0 1994.46  196.96
   0  -2   0 1906.04  197.17
   0  -2  -1 4091.48  404.21
   0   2   1 4007.51  405.82
   0  -2  -1 4142.00  404.11
   0   2   1 3919.27  404.13
   0   2   2  465.31   46.55
   0  -2  -2  491.97   46.27
   0  -2  -2  423.62   46.41
   0   2   2  418.95   47.74
   0   2   3   15.66    3.23
   0  -2  -3   14.02    1.87
   0  -2  -3   13.38    2.03
   0   2   3   15.20    2.29
   0   2   4   28.77    4.01
   0  -2  -4   26.33    3.53
   0  -2  -4   34.48    3.48
   0  -2  -4   29.46    3.75
   0  -2  -5   -0.46    0.91
   0  -2  -5   -0.24    0.71
   0  -2  -5    0.29    0.42
   0  -2  -5    0.80    0.62
   0  -2  -6  339.48   37.67
   0  -2  -6  443.44   38.24
   0  -2  -6  359.75   37.52
   0  -2  -6  504.02   38.94
   0  -2  -7  698.13   70.00
   0  -2  -7  733.10   70.22
   0  -2  -7  656.19   69.54
   0   2   8   35.03    7.04
   0   2   8   43.07    5.33
   0   2   8   41.47    6.62
   0  -2  -8   53.29    6.28
   0   2   8   50.64    6.00
   0   2   9  147.10   14.77
   0   2   9  117.38   16.30
   0   2   9  131.01   13.86
   0   2   9  108.80   15.15
   0   2  10   53.62    6.53
   0   2  10   35.01    6.60
   0   2  10   48.62    5.59
   0   2  10   32.64    7.32
   0   2  10   36.23    7.14
   0   2  11    0.84    1.71
   0   2  11    1.79    1.37
   0   2  11    2.02    3.01
   0   2  12    9.37    2.91
   0   2  12    6.48    3.62
   0   2  12   11.81    2.56
   0   2  13   -1.65    2.96
   0   2  13   -0.39    1.51
   0   2  13    1.98    2.17
   0   2  14    7.37    2.35
   0   2  14    7.14    2.91
   0   2  15    0.91    1.54
   0   2  15    2.06    2.04
   0   2  16    2.59    1.86
   0   2  16    0.31    1.50
   0   2  17    2.69    1.31
   0  -3  19    5.53    1.64
   0  -3  18   15.75    3.31
   0  -3  18   15.49    2.40
   0  -3  18   19.67    2.86
   0  -3  17   37.72    5.77
   0  -3  17   42.46    5.37
   0  -3  17   30.71    4.54
   0  -3  16   48.07    6.43
   0  -3  16   34.77    5.21
   0  -3  16   38.89    5.70
   0  -3  16   45.58    6.80
   0  -3  15   47.17    6.19
   0  -3  15   42.69    7.16
   0  -3  15   48.02    6.81
   0  -3  15   46.29    6.43
   0  -3  15   51.85    7.34
   0  -3  14   67.28    9.63
   0  -3  14   66.20    8.35
   0  -3  14   67.63    9.43
   0  -3  14   74.01    8.89
   0  -3  13   51.33    6.33
   0  -3  13   40.72    6.65
   0  -3  13   39.29    6.54
   0  -3  13   39.50    5.61
   0  -3  12   14.42    3.48
   0  -3  12   12.64    2.56
   0  -3  12   14.79    3.03
   0  -3  12   15.11    3.49
   0  -3  11   20.74    3.53
   0  -3  11   20.81    4.04
   0  -3  11   24.36    4.09
   0  -3  11   18.08    3.06
   0  -3  10  134.77   14.93
   0  -3  10  116.46   14.97
   0  -3  10  127.72   14.12
   0  -3  10  145.85   14.67
   0  -3   9   44.57    5.77
   0  -3   9   48.52    5.56
   0  -3   9   64.58    7.57
   0  -3   9   28.91    5.52
   0  -3   8   25.92    4.06
   0  -3   8   27.38    3.42
   0  -3   8   26.86    4.69
   0  -3   7    2.67    1.53
   0  -3   7    2.70    0.83
   0   3  -6  264.45   32.31
   0  -3   6  315.13   30.90
   0   3  -5   30.71    5.24
   0  -3   5   20.98    3.75
   0   3  -5   27.54    4.32
   0  -3   4  151.52   17.01
   0   3  -4  175.99   18.90
   0   3  -4  155.21   17.36
   0   3  -3    0.55    1.36
   0  -3   3    3.09    1.40
   0   3  -3    1.54    3.06
   0   3  -2  142.25   18.56
   0   3  -2  159.25   17.04
   0   3  -2  159.55   16.92
   0   3  -1   82.37    9.21
   0   3   0 1509.21  150.43
   0   3   0 1464.60  152.90
   0   3   1 4230.59  416.08
   0  -3  -1 4163.14  415.95
   0   3   1 4426.63  418.71
   0  -3  -1 3991.95  416.41
   0   3   2  840.91   76.17
   0  -3  -2  711.30   73.62
   0  -3  -2  720.35   73.23
   0   3   2  742.68   73.64
   0  -3  -3   72.85    7.87
   0  -3  -3   76.21    8.34
   0   3   3   79.80    8.59
   0  -3  -3   85.85    8.36
   0  -3  -3   72.55    7.84
   0   3   4  835.40   82.93
   0  -3  -4  758.87   82.50
   0  -3  -4  862.79   82.43
   0   3   5  166.76   18.80
   0  -3  -5  164.65   18.41
   0  -3  -5  186.35   18.18
   0  -3  -6   50.92    5.77
   0  -3  -6   44.20    5.07
   0  -3  -6   40.56    5.62
   0   3   7   10.13    2.11
   0   3   7    7.25    1.49
   0   3   7    7.27    3.20
   0   3   7    9.10    3.06
   0   3   8    9.22    2.24
   0   3   8   10.21    3.56
   0   3   8    9.89    1.89
   0   3   8   13.00    3.75
   0   3   9  186.13   19.34
   0   3   9  202.28   20.13
   0   3   9  144.27   21.63
   0   3   9  170.93   21.29
   0   3  10   34.16    7.36
   0   3  10   47.26    8.18
   0   3  10   38.06    8.41
   0   3  10   56.89    6.38
   0   3  10   62.40    7.30
   0   3  11    4.86    3.13
   0   3  11    7.36    2.62
   0   3  11    8.26    2.11
   0   3  11    3.73    3.09
   0   3  12    1.30    1.45
   0   3  12   -0.41    2.06
   0   3  12    4.38    3.10
   0   3  12    0.30    1.75
   0   3  13    7.88    2.74
   0   3  13    5.33    3.59
   0   3  13    8.30    2.38
   0   3  14    6.28    3.40
   0   3  14   14.22    2.81
   0   3  14   14.81    3.32
   0   3  15    4.40    1.83
   0   3  15    1.81    1.54
   0   3  16  111.49   12.95
   0   3  16  128.66   13.09
   0   3  17   19.01    2.58
   0  -4  19    4.28    1.30
   0  -4  19    3.24    0.89
   0  -4  18   15.70    2.70
   0  -4  18   11.90    2.84
   0  -4  17   13.77    2.38
   0  -4  17   16.80    3.27
   0  -4  17   16.88    3.58
   0  -4  17   16.79    3.01
   0  -4  16    6.30    2.24
   0  -4  16    6.95    1.85
   0  -4  16   11.66    3.10
   0  -4  16    6.62    2.29
   0  -4  16   10.03    3.14
   0  -4  15   44.30    6.31
   0  -4  15   56.43    7.82
   0  -4  15   56.18    7.11
   0  -4  15   56.82    7.81
   0  -4  14    0.34    2.54
   0  -4  14    1.27    1.30
   0  -4  14    0.76    1.66
   0  -4  14   -0.35    2.28
   0  -4  13  147.34   17.31
   0  -4  13  148.11   18.43
   0  -4  13  177.30   18.31
   0  -4  13  186.23   19.15
   0  -4  12  305.58   33.86
   0  -4  12  333.60   34.29
   0  -4  12  287.26   32.79
   0  -4  12  360.38   33.66
   0  -4  11    9.70    2.42
   0  -4  11    5.43    1.63
   0  -4  11    6.43    2.37
   0  -4  10  100.07   11.25
   0  -4  10   95.38   11.91
   0  -4  10  110.78   11.82
   0  -4   9   23.56    2.98
   0  -4   9   12.82    3.14
   0  -4   9   18.20    3.31
   0  -4   9   19.14    2.79
   0  -4   8  158.34   18.47
   0  -4   8  211.66   18.67
   0   4  -8  233.57   22.04
   0  -4   8  139.80   18.78
   0  -4   7    5.11    2.12
   0   4  -7    4.79    2.26
   0  -4   7    5.60    1.28
   0  -4   6  149.70   16.67
   0   4  -6  145.37   17.26
   0  -4   6  144.80   15.56
   0  -4   5  844.84   95.10
   0   4  -5  914.69   95.81
   0  -4   5  940.08   94.40
   0   4  -4  251.04   25.95
   0   4  -4  199.14   25.51
   0  -4   4  236.19   25.27
   0   4  -3  135.52   15.15
   0   4  -3  155.77   15.41
   0  -4   3  116.27   14.43
   0   4  -3  145.25   17.52
   0   4  -2   12.07    2.31
   0  -4   2    7.32    1.75
   0   4  -1  303.33   30.90
   0   4  -1  280.37   33.52
   0   4   0  194.11   21.80
   0   4   0  172.61   18.47
   0   4   1  154.30   16.59
   0   4   1  111.77   13.01
   0   4   1  126.57   13.07
   0  -4  -2  117.50   14.92
   0   4   2  133.55   14.80
   0   4   2  170.99   18.19
   0  -4  -2  160.37   15.07
   0   4   3  145.45   14.78
   0  -4  -3  117.07   14.54
   0  -4  -3  146.32   14.69
   0  -4  -4   12.78    2.30
   0   4   4   14.22    2.50
   0  -4  -4   13.60    2.32
   0  -4  -5  265.72   22.76
   0  -4  -5  183.94   22.46
   0   4   5  313.12   25.06
   0   4   5  170.14   22.51
   0   4   6    9.33    1.73
   0   4   6   14.25    3.95
   0   4   7    9.76    4.21
   0   4   7   18.41    2.68
   0   4   8  506.39   48.38
   0   4   8  549.79   51.09
   0   4   8  482.24   47.77
   0   4   9   43.59    5.73
   0   4   9   41.48    5.12
   0   4   9   21.63    6.95
   0   4   9   42.04    7.67
   0   4  10    3.09    3.64
   0   4  10    3.31    3.42
   0   4  10    8.01    2.36
   0   4  10    8.18    1.92
   0   4  11  140.85   14.01
   0   4  11   80.50   15.01
   0   4  11   95.43   15.71
   0   4  11  161.42   15.04
   0   4  12    2.67    1.86
   0   4  12   -0.43    2.61
   0   4  12    2.89    1.58
   0   4  12    1.61    3.12
   0   4  13    3.40    1.78
   0   4  13    2.99    1.74
   0   4  13   -0.49    2.66
   0   4  14  129.75    9.47
   0   4  14   32.58    8.99
   0   4  15   49.94    6.07
   0   4  16   15.86    2.30
   0  -5  19    0.71    0.61
   0  -5  19    0.61    0.63
   0  -5  18    8.04    1.74
   0  -5  18   11.50    2.25
   0  -5  17   -0.21    1.38
   0  -5  17   -0.19    1.16
   0  -5  17   -0.90    1.50
   0  -5  16   22.21    3.99
   0  -5  16   25.72    4.38
   0  -5  16   23.18    4.41
   0  -5  16   27.23    4.55
   0  -5  15    7.70    2.64
   0  -5  15   12.41    3.30
   0  -5  15    6.77    2.64
   0  -5  15    5.60    1.62
   0  -5  14   15.83    2.82
   0  -5  14   21.73    3.91
   0  -5  14   14.11    3.71
   0  -5  14   20.13    4.45
   0  -5  13   72.28    9.61
   0  -5  13   62.99    8.35
   0  -5  12   48.27    6.45
   0  -5  12   62.97    7.55
   0  -5  12   54.23    7.61
   0  -5  11   65.22    9.57
   0  -5  11   60.37    9.24
   0  -5  10    6.47    1.73
   0  -5  10    4.39    1.94
   0  -5  10    4.60    1.82
   0  -5  10    3.45    2.01
   0  -5   9    1.04    1.07
   0  -5   9    1.76    1.42
   0  -5   9    1.06    1.23
   0  -5   9    0.48    1.51
   0  -5   8    3.21    1.55
   0  -5   8    0.42    1.11
   0  -5   8    1.39    1.08
   0  -5   8    0.93    1.12
   0  -5   7   30.69    4.75
   0   5  -7   46.60    7.08
   0  -5   7   41.56    4.89
   0  -5   7   30.06    4.42
   0  -5   7   36.55    5.78
   0  -5   6  269.74   26.81
   0  -5   6  247.58   27.67
   0   5  -6  204.47   27.84
   0   5  -6  302.47   29.15
   0  -5   5   28.42    3.98
   0   5  -5   30.55    5.23
   0  -5   5   25.24    4.39
   0   5  -5   30.02    5.02
   0   5  -4    6.98    2.23
   0   5  -4   12.27    4.48
   0  -5   4    9.52    1.91
   0  -5   4    6.82    2.01
   0   5  -3  439.28   41.45
   0   5  -3  514.53   45.59
   0  -5   2  642.11   72.56
   0   5  -2  831.70   73.26
   0   5  -1  115.65   11.05
   0  -5   1   79.75   10.43
   0   5  -1  120.03   14.79
   0  -5   0 1458.56  174.21
   0   5   0 1960.51  174.82
   0  -5   0 1890.65  174.96
   0   5   1  128.56   12.57
   0  -5  -1  159.21   13.27
   0   5   1  139.87   12.83
   0   5   2  227.45   22.23
   0   5   2  171.81   21.97
   0  -5  -2  240.38   22.53
   0   5   3  392.30   46.89
   0  -5  -3  549.19   47.49
   0   5   4  177.56   21.49
   0   5   4  177.34   20.57
   0   5   5    3.31    1.54
   0   5   5    3.31    3.06
   0   5   5    1.56    0.77
   0   5   6    3.22    1.11
   0   5   6    4.66    3.41
   0   5   7  100.31   13.33
   0   5   7   88.28   10.01
   0   5   8   71.00    7.64
   0   5   8   41.98    9.64
   0   5   8   65.79   10.65
   0   5   9    4.86    3.83
   0   5   9   10.95    4.86
   0   5   9    9.39    2.10
   0   5  10   17.82    5.78
   0   5  10   22.30    3.32
   0   5  10   14.56    5.49
   0   5  11    0.54    2.82
   0   5  11   -0.67    1.35
   0   5  11   -1.01    2.70
   0   5  12    0.49    2.64
   0   5  12    1.78    1.42
   0   5  12   -0.41    2.53
   0   5  13    3.77    2.99
   0   5  13    4.97    1.65
   0   5  14   17.87    2.79
   0   5  15    8.10    1.44
   0  -6  19   15.76    2.06
   0  -6  18   10.03    1.91
   0  -6  18   12.25    2.03
   0  -6  17   24.54    4.11
   0  -6  17   29.84    4.36
   0  -6  16   33.62    4.99
   0  -6  15  116.73   12.55
   0  -6  15   94.19   12.23
   0  -6  14  105.71   13.74
   0  -6  14  135.88   14.55
   0  -6  13   32.58    5.82
   0  -6  13   41.89    6.50
   0  -6  13   45.59    5.29
   0  -6  12   11.79    2.86
   0  -6  12    9.66    3.17
   0  -6  12   10.68    2.39
   0  -6  12    8.57    2.72
   0  -6  11  163.07   22.55
   0  -6  11  203.73   22.77
   0  -6  11  206.63   23.16
   0  -6  10  107.12   12.85
   0  -6  10  110.90   12.54
   0  -6  10   81.38   12.27
   0  -6   9   73.82   10.32
   0  -6   9   78.52   10.06
   0   6  -8  143.04   13.54
   0  -6   8  141.06   14.11
   0  -6   8  103.43   13.79
   0  -6   8  113.59   14.22
   0  -6   7  345.18   39.07
   0   6  -7  423.09   38.38
   0  -6   7  412.24   38.90
   0  -6   7  312.23   38.57
   0   6  -6  421.95   36.50
   0  -6   6  290.25   36.57
   0  -6   6  354.01   37.13
   0   6  -5    8.41    1.94
   0   6  -5    9.10    1.54
   0  -6   5    6.62    2.22
   0   6  -5    7.58    2.53
   0   6  -4    7.61    1.38
   0   6  -4    7.17    2.43
   0   6  -4    7.18    1.74
   0   6  -4    7.65    2.23
   0  -6   4    6.04    1.94
   0  -6   3   -0.43    0.67
   0   6  -3    0.43    1.07
   0   6  -3    0.25    0.85
   0   6  -3    0.08    0.62
   0   6  -3    0.27    1.21
   0  -6   2   70.33    9.15
   0   6  -2   87.30    8.63
   0   6  -2   63.65    9.50
   0   6  -2   90.30    9.75
   0   6  -1    1.37    0.74
   0  -6   1    2.04    0.96
   0   6   0   36.86    4.34
   0   6   1   71.36    9.25
   0   6   1   79.46    8.39
   0   6   2  202.99   23.92
   0   6   2  230.44   22.93
   0   6   3  199.34   20.19
   0   6   3  182.70   21.22
   0   6   4    4.05    2.05
   0   6   4    3.56    1.07
   0   6   5   13.94    2.23
   0   6   5   21.97    5.70
   0   6   6  177.02   20.49
   0   6   6  153.54   16.62
   0   6   7  181.50   16.34
   0   6   7  189.48   20.21
   0   6   7  148.71   15.53
   0   6   8    1.28    1.17
   0   6   8    0.37    1.41
   0   6   8    1.23    3.72
   0   6   8    2.93    3.93
   0   6   9  154.66   23.66
   0   6   9  206.69   20.59
   0   6   9  182.62   23.77
   0   6  10   49.40   10.10
   0   6  10   65.88   11.34
   0   6  10   69.10   10.82
   0   6  10   77.37    8.25
   0   6  11   12.58    4.39
   0   6  11   15.96    2.57
   0   6  11   10.04    4.17
   0   6  12   11.36    4.05
   0   6  12   12.58    3.86
   0   6  13   24.72    2.85
   0   6  13    9.22    3.42
   0  -7  18    2.55    0.83
   0  -7  17    0.57    1.12
   0  -7  17    0.76    1.07
   0  -7  16    1.68    1.54
   0  -7  15    4.08    1.92
   0  -7  14   38.61    4.77
   0  -7  14   41.95    5.89
   0  -7  14   40.65    5.99
   0  -7  13   41.35    5.12
   0  -7  13   33.76    5.58
   0  -7  13   39.66    5.99
   0  -7  12    1.18    1.45
   0  -7  12    1.08    1.87
   0  -7  12    0.71    1.60
   0  -7  11  336.27   29.31
   0  -7  11  255.98   29.27
   0  -7  11  236.28   28.88
   0  -7  10  173.12   16.13
   0  -7  10  126.44   15.73
   0  -7  10  131.11   15.96
   0  -7   9  250.49   31.70
   0  -7   9  279.71   32.11
   0  -7   9  356.95   32.27
   0   7  -9  333.73   31.47
   0  -7   8    2.57    1.56
   0   7  -8    0.83    0.96
   0  -7   8    0.54    1.23
   0  -7   8    1.31    1.34
   0  -7   7  459.52   43.42
   0  -7   7  361.45   43.03
   0  -7   7  406.50   43.48
   0   7  -7  452.29   42.86
   0   7  -6   99.85   10.19
   0  -7   6   85.03   10.37
   0   7  -6   91.69   10.57
   0   7  -5   15.03    2.22
   0  -7   5   12.86    2.46
   0   7  -5    9.72    2.36
   0   7  -4  262.07   29.47
   0  -7   4  284.91   29.41
   0   7  -4  223.22   30.23
   0   7  -4  321.06   29.09
   0  -7   3   63.86    7.00
   0   7  -3   43.75    7.49
   0   7  -3   61.09    7.21
   0  -7   2   67.90    7.78
   0   7  -2   51.18    8.36
   0   7  -2   61.47    7.99
   0   7  -2   76.11    7.54
   0   7  -1   24.23    3.12
   0  -7   1   21.97    3.26
   0   7  -1   21.49    4.00
   0   7  -1   21.52    3.64
   0   7   0   74.86   10.15
   0   7   0   83.78    9.16
   0  -7   0   87.33    9.45
   0   7   1  162.14   18.13
   0   7   1  158.52   16.79
   0   7   2    2.92    1.21
   0   7   2    2.90    1.97
   0   7   3   55.08    7.71
   0   7   3   50.63    6.38
   0   7   4  127.40   15.76
   0   7   4  142.35   14.46
   0   7   4  125.71   15.00
   0   7   5    2.72    1.65
   0   7   5    3.40    3.37
   0   7   6   11.58    2.57
   0   7   6    8.21    1.73
   0   7   6    9.61    4.89
   0   7   7   10.33    1.93
   0   7   7   12.32    5.33
   0   7   7   10.07    2.51
   0   7   7    6.07    4.91
   0   7   8  151.86   13.87
   0   7   8  113.49   13.10
   0   7   8  123.14   17.00
   0   7   9   39.23    8.70
   0   7   9   54.19    9.52
   0   7   9   56.55    6.33
   0   7  10    5.96    3.28
   0   7  10   -0.93    3.00
   0   7  10    1.62    3.06
   0   7  10   -0.33    0.87
   0   7  11    3.37    2.66
   0   7  11    6.26    3.11
   0   7  11    8.86    1.55
   0   7  12   -0.81    1.82
   0   7  12   -0.76    1.36
   0  -8  17   23.41    3.46
   0  -8  17   29.91    3.48
   0  -8  16  111.03   12.18
   0  -8  15    3.38    1.68
   0  -8  14   41.72    5.01
   0  -8  14   43.02    5.76
   0  -8  13   20.72    4.00
   0  -8  13   26.52    3.58
   0  -8  12    7.45    2.03
   0  -8  12    6.69    2.21
   0  -8  12    6.76    2.28
   0  -8  11   17.64    3.65
   0  -8  11   22.16    3.82
   0  -8  10   46.70    6.56
   0   8 -10   45.42    6.01
   0  -8  10   48.90    6.66
   0  -8   9   23.09    4.01
   0  -8   9   26.09    4.20
   0  -8   9   33.93    4.75
   0   8  -9   28.73    3.88
   0   8  -8   95.57    9.90
   0  -8   8   82.91   10.20
   0  -8   8  108.68   10.73
   0  -8   8   70.28    9.86
   0  -8   7   26.58    3.84
   0   8  -7   25.10    3.71
   0   8  -7   26.84    3.94
   0   8  -6    1.66    1.44
   0  -8   6    2.84    1.71
   0   8  -6    1.96    1.38
   0   8  -5   64.14    6.82
   0   8  -5   44.51    6.91
   0  -8   5   61.08    7.13
   0   8  -4   39.64    5.57
   0   8  -4   42.83    5.14
   0  -8   4   38.08    5.33
   0  -8   3    1.36    1.32
   0   8  -3    1.24    1.51
   0   8  -2  187.94   27.97
   0  -8   2  288.62   27.65
   0   8  -2  271.37   27.95
   0   8  -2  283.17   27.29
   0   8  -1    8.89    2.69
   0   8  -1    9.48    2.63
   0  -8   1   15.71    2.65
   0   8  -1   14.22    2.37
   0   8  -1   11.54    3.12
   0   8   0   12.36    2.33
   0   8   0   11.31    3.20
   0  -8   0   14.88    2.63
   0   8   0   13.48    4.30
   0   8   1  185.06   20.21
   0   8   1  207.74   21.89
   0   8   1  168.13   20.78
   0   8   2  116.71   13.63
   0   8   2   96.63   12.50
   0   8   2  106.61   11.95
   0   8   2  140.99   15.54
   0   8   3  106.17   11.72
   0   8   3   98.40   12.33
   0   8   3  108.62   13.32
   0   8   3  122.68   15.31
   0   8   4   46.32    6.45
   0   8   4   47.82    5.84
   0   8   5    0.21    1.54
   0   8   6   38.83    8.30
   0   8   6   47.50    5.57
   0   8   7   22.44    7.26
   0   8   7   40.37    7.63
   0   8   7   40.59    5.18
   0   8   8   15.27    5.63
   0   8   8   18.81    5.64
   0   8   8   23.97    3.37
   0   8   9    5.31    3.01
   0   8   9    9.39    3.92
   0   8   9    8.11    3.74
   0   8  10   46.33    6.78
   0   8  10   40.08    6.61
   0   8  11    0.82    1.33
   0   8  11    0.17    1.19
   0  -9  16   18.32    2.66
   0  -9  16   15.81    2.22
   0  -9  15   24.59    3.27
   0  -9  14    2.05    1.17
   0  -9  14    0.54    0.66
   0  -9  13   16.27    2.65
   0  -9  13   21.93    3.06
   0  -9  12   77.81    8.00
   0  -9  12   57.72    7.72
   0  -9  11  123.52   15.39
   0  -9  11  172.62   15.96
   0   9 -10  286.31   33.12
   0  -9  10  306.95   33.49
   0  -9   9  397.87   34.61
   0   9  -9  291.04   33.44
   0   9  -8  799.30   80.95
   0  -9   7    1.48    1.75
   0   9  -7   -0.17    1.31
   0   9  -7    0.74    1.35
   0   9  -6   26.79    3.91
   0  -9   6   29.59    4.40
   0   9  -6   22.44    3.93
   0   9  -5   83.39    9.23
   0  -9   5   83.85    9.61
   0   9  -5   72.08    9.46
   0   9  -4   56.76    7.72
   0  -9   4   57.04    6.74
   0   9  -4   41.77    6.53
   0   9  -3    3.08    1.74
   0   9  -3    4.36    2.71
   0  -9   3    5.52    1.86
   0   9  -3    3.81    1.99
   0   9  -2  104.96   13.50
   0  -9   2  123.69   13.28
   0   9  -2  119.02   14.34
   0   9  -2  114.43   12.96
   0   9  -2  142.47   15.32
   0   9  -1   20.81    3.23
   0  -9   1   17.50    3.02
   0   9  -1   23.75    5.13
   0   9  -1   15.49    3.91
   0   9  -1   18.30    3.71
   0   9   0  140.55   16.27
   0   9   0  179.16   19.20
   0   9   0  161.25   17.94
   0   9   1    5.95    1.69
   0   9   1    2.97    2.39
   0   9   1    2.34    3.21
   0   9   1    3.09    2.38
   0   9   2   77.68   10.52
   0   9   2   90.61   10.06
   0   9   2  104.83   11.89
   0   9   2   86.71   12.68
   0   9   3   91.01   11.19
   0   9   3   97.58   10.62
   0   9   3   91.46   13.39
   0   9   4    9.17    4.92
   0   9   4   12.44    2.81
   0   9   5   23.68    3.62
   0   9   5    7.47    5.22
   0   9   6    1.90    3.66
   0   9   6    1.19    2.91
   0   9   6    0.62    1.31
   0   9   7    1.08    1.15
   0   9   7    2.44    2.90
   0   9   7    0.84    2.93
   0   9   8   31.62    5.21
   0   9   8   29.92    5.48
   0   9   8   20.79    5.10
   0   9   9   30.08    4.60
   0   9   9   26.21    4.65
   0 -10  14   25.84    2.98
   0 -10  13   17.82    2.44
   0 -10  12    2.94    1.12
   0 -10  11   12.72    2.32
   0  10 -10    9.68    2.11
   0 -10  10   17.86    2.76
   0  10  -9   49.86    6.10
   0  10  -8    3.20    1.60
   0 -10   8    9.89    2.24
   0  10  -7    4.06    1.66
   0 -10   7    5.16    1.87
   0  10  -6  266.04   33.34
   0  10  -6  325.73   33.45
   0  10  -5   51.04    6.30
   0  10  -5   46.46    6.45
   0 -10   5   55.32    6.39
   0  10  -5   43.66    6.90
   0  10  -4   46.16    7.42
   0 -10   4   60.68    6.75
   0  10  -4   48.68    6.97
   0  10  -4   57.32    7.67
   0  10  -3   87.05   11.61
   0  10  -3   98.85   11.31
   0  10  -3  117.23   12.77
   0 -10   3  111.13   11.32
   0  10  -3   90.77   12.49
   0  10  -2   30.33    5.17
   0  10  -2   26.72    5.82
   0  10  -2   34.93    4.75
   0 -10   2   38.33    4.55
   0  10  -2   41.30    6.02
   0  10  -1    8.56    3.83
   0  10  -1   11.88    2.94
   0  10  -1   11.29    2.42
   0  10  -1   13.87    3.52
   0  10   0   42.34    5.58
   0  10   0   56.99    7.22
   0  10   0   36.28    7.20
   0  10   1    0.83    2.88
   0  10   1    0.30    1.84
   0  10   1   -0.81    1.98
   0  10   1   -0.28    1.11
   0  10   2   10.49    3.93
   0  10   2    7.94    1.89
   0  10   2   10.64    2.55
   0  10   3   10.33    4.07
   0  10   3    9.94    2.01
   0  10   3   14.35    2.75
   0  10   4   44.04    4.80
   0  10   4   38.95    6.54
   0  10   5   48.26    5.36
   0  10   5   40.02    7.30
   0  10   5   28.67    6.61
   0  10   6   10.42    3.30
   0  10   6   10.71    1.80
   0  10   7    2.57    1.95
   0  10   7    3.92    1.75
   0 -11  13    4.96    0.84
   0 -11  12   32.34    3.75
   0 -11  11   81.89    8.82
   0  11 -10    6.27    1.34
   0  11  -9    6.66    1.68
   0 -11   9   11.61    1.87
   0  11  -8   98.27   12.83
   0  11  -8  133.48   13.79
   0 -11   8  138.55   12.99
   0  11  -7    3.27    1.77
   0 -11   7    4.28    1.30
   0  11  -7    1.72    1.36
   0 -11   6   10.31    1.87
   0  11  -6   10.36    2.26
   0  11  -6   11.14    2.64
   0  11  -5   10.08    2.54
   0  11  -5    8.55    2.07
   0 -11   5    9.84    1.80
   0 -11   4   14.07    2.02
   0  11  -4   13.16    3.06
   0  11  -4    7.91    2.33
   0  11  -3   42.02    5.71
   0  11  -3   31.47    5.85
   0 -11   3   43.03    4.99
   0  11  -3   57.96    6.67
   0  11  -3   48.92    5.60
   0  11  -2    1.93    1.86
   0  11  -2    2.05    1.51
   0  11  -2   -1.39    2.02
   0  11  -2    0.80    1.23
   0  11  -1   35.75    4.72
   0  11  -1   33.61    4.30
   0  11  -1   34.53    5.10
   0  11  -1   22.23    4.89
   0  11   0   13.16    2.35
   0  11   0   11.35    3.47
   0  11   1   12.23    2.20
   0  11   1   14.90    2.70
   0  11   1   13.30    3.57
   0  11   2    5.05    1.58
   0  11   2    3.08    2.30
   0  11   2    3.04    1.00
   0  11   3   -0.32    1.07
   0  11   3    1.35    2.14
   0  11   3   -0.51    1.79
   0  11   4   15.07    3.12
   0  11   4   10.16    2.75
   0  11   5    3.94    1.47
   0  11   5    5.32    1.42
   0  12 -11   -0.13    0.45
   0 -12  10    4.89    0.84
   0  12 -10    6.08    1.22
   0  12  -9   88.16    6.05
   0 -12   9   74.41    5.11
   0  12  -8  121.82    9.92
   0 -12   8  118.88    9.09
   0  12  -7   20.51    2.77
   0 -12   7   17.19    1.98
   0  12  -6   10.48    2.05
   0 -12   6    8.08    1.24
   0  12  -6    8.82    1.76
   0  12  -5   19.65    2.69
   0 -12   5   10.75    1.47
   0  12  -4    0.40    1.03
   0  12  -4    1.81    1.21
   0  12  -3   17.86    2.68
   0  12  -3   12.14    2.22
   0  12  -2    0.70    0.93
   0  12  -1   11.97    1.87
   0  12   0    8.89    2.55
  -1  12   2   11.90    2.65
  -1  12   1    1.12    1.66
  -1  12   0   -0.36    0.70
  -1  12  -1    4.04    1.27
  -1  12  -2   31.18    4.03
  -1  12  -2   22.20    3.33
  -1  12  -3   17.27    2.76
  -1  12  -3   10.01    2.13
   1 -12   4    1.38    0.50
  -1  12  -4    2.02    1.50
   1 -12   5    3.25    0.75
  -1  12  -5    3.26    1.45
   1 -12   6   13.69    1.70
  -1  12  -6    8.13    2.00
   1 -12   7    1.08    0.61
  -1  12  -7    0.49    0.88
   1 -12   8   42.85    3.60
  -1  12  -8   19.87    3.44
  -1  12  -9    7.74    1.53
   1 -12   9    5.95    0.91
  -1  12 -10    0.19    0.66
  -1  12 -11    0.27    0.47
   1 -12  11    0.34    0.30
  -1  11   6    0.69    0.95
  -1  11   6    1.47    1.00
  -1  11   5    0.55    1.66
  -1  11   5    0.61    1.56
  -1  11   4    2.94    2.48
  -1  11   4    2.96    2.16
  -1  11   3   -0.45    2.71
  -1  11   3   -0.28    1.88
  -1  11   3    0.12    1.21
  -1  11   2    1.47    2.13
  -1  11   2    4.26    1.34
  -1  11   2    7.75    1.82
  -1  11   1   -0.80    1.48
  -1  11   1   -0.25    1.11
  -1  11   1   -0.30    2.02
  -1  11   0   -0.27    1.25
  -1  11   0    1.51    1.68
  -1  11   0    1.79    1.96
  -1  11  -1    0.18    1.50
  -1  11  -1    2.56    1.95
  -1  11  -1    1.60    1.42
  -1  11  -1    0.28    1.84
  -1  11  -2    0.26    1.56
  -1  11  -2   -0.36    1.48
   1 -11   2    0.60    0.62
  -1  11  -2    0.15    1.34
  -1  11  -3   42.95    5.82
  -1  11  -3   40.33    5.54
  -1  11  -3   55.21    6.67
   1 -11   3   42.07    5.00
   1 -11   4    3.64    1.10
   1 -11   5   17.43    2.59
  -1  11  -5   18.06    3.12
  -1  11  -6   17.91    3.34
   1 -11   6   25.14    3.13
   1 -11   7  128.06   12.09
  -1  11  -7   93.36   12.15
  -1  11  -8    3.26    1.64
   1 -11   8    9.70    1.71
  -1  11  -9   15.43    2.51
   1 -11  10   46.09    3.72
  -1  11 -10   17.56    3.05
   1 -11  11   14.75    2.10
   1 -11  12    2.17    0.71
   1 -11  13   -0.28    0.32
   1 -11  13    0.49    0.60
  -1  11 -13    0.26    0.68
  -1  10   8    1.06    1.65
  -1  10   8    0.62    1.20
  -1  10   7   16.28    4.11
  -1  10   6    2.78    2.99
  -1  10   6   -0.11    0.95
  -1  10   6    2.09    2.79
  -1  10   5   29.57    7.57
  -1  10   5   26.98    6.75
  -1  10   5   50.15    5.43
  -1  10   4   30.51    6.09
  -1  10   4   30.08    4.36
  -1  10   3    0.27    1.16
  -1  10   3    2.16    3.04
  -1  10   3    0.74    1.42
  -1  10   2    4.30    3.44
  -1  10   2    4.60    1.70
  -1  10   2    5.98    2.32
  -1  10   2    7.28    2.74
  -1  10   1   42.55    8.05
  -1  10   1   57.59    7.22
  -1  10   1   49.15    6.61
  -1  10   0    1.64    1.61
  -1  10   0    2.57    2.20
  -1  10   0    1.62    2.95
  -1  10  -1   -0.63    2.12
   1 -10   1   -0.32    0.78
  -1  10  -1   -0.67    1.40
  -1  10  -1    1.53    2.69
  -1  10  -1    1.55    1.88
  -1  10  -2   10.40    2.36
  -1  10  -2    9.79    2.76
  -1  10  -2    6.40    3.22
  -1  10  -2    9.34    3.04
   1 -10   2   11.97    2.08
   1 -10   3   18.65    2.93
  -1  10  -3   18.62    3.51
  -1  10  -3   17.02    3.16
   1 -10   4    1.28    1.13
  -1  10  -4    1.27    1.61
  -1  10  -5  142.21   17.56
   1 -10   5  174.83   17.44
  -1  10  -5  165.57   17.55
   1 -10   6   18.78    3.11
  -1  10  -6   19.28    3.31
   1 -10   7  106.00   11.45
  -1  10  -7   96.16   11.39
  -1  10  -8    2.22    1.45
  -1  10  -9    1.32    1.33
  -1  10 -10    0.12    0.98
   1 -10  10    1.97    1.20
   1 -10  11   13.42    2.18
   1 -10  11   10.05    1.90
   1 -10  12    0.70    0.78
   1 -10  12    0.75    0.87
   1 -10  13    3.04    0.94
   1 -10  13    3.21    0.89
   1 -10  14   -0.20    0.37
   1 -10  14    0.24    0.43
   1 -10  15    3.61    1.04
  -1   9  10   -0.44    1.34
  -1   9  10    4.30    1.95
  -1   9   9    1.13    2.35
  -1   9   9   -0.96    2.07
  -1   9   9   -1.95    2.46
  -1   9   8    0.81    2.78
  -1   9   8   -0.50    3.15
  -1   9   7    5.46    1.64
  -1   9   7    3.63    3.71
  -1   9   6   19.32    3.13
  -1   9   6   10.45    5.35
  -1   9   5   15.91    5.55
  -1   9   5   17.10    3.23
  -1   9   4    0.63    1.56
  -1   9   4    1.59    3.79
  -1   9   4   -0.77    1.25
  -1   9   3    4.12    3.57
  -1   9   3    3.81    1.54
  -1   9   3    0.22    1.70
  -1   9   3    2.16    2.42
  -1   9   2    1.36    1.74
  -1   9   2   -0.98    3.16
  -1   9   2    0.71    2.30
  -1   9   2    0.50    1.24
  -1   9   1  181.38   20.06
  -1   9   1  156.67   21.40
  -1   9   1  215.36   21.38
  -1   9   1  179.17   19.48
  -1   9   0   10.81    2.25
  -1   9   0    2.59    3.11
  -1   9   0    9.17    3.13
   1  -9   0    8.92    1.82
  -1   9  -1  109.55   13.28
  -1   9  -1   97.90   13.51
  -1   9  -1   95.07   12.41
   1  -9   1  113.47   11.83
  -1   9  -1  109.76   11.97
  -1   9  -2   99.40   13.53
   1  -9   2  117.08   12.33
  -1   9  -2  105.87   12.22
  -1   9  -2  111.99   12.85
  -1   9  -3  113.07   13.61
   1  -9   3  121.46   12.48
  -1   9  -3   94.62   12.63
  -1   9  -4    3.10    1.81
   1  -9   4    1.82    1.42
  -1   9  -4    2.26    1.46
  -1   9  -5  305.02   32.07
   1  -9   5  355.52   32.53
  -1   9  -5  270.86   32.32
  -1   9  -6    1.20    1.53
   1  -9   6    4.64    1.82
  -1   9  -6    2.12    1.45
  -1   9  -7    0.17    1.38
  -1   9  -8   84.39    9.83
   1  -9   8   86.18    9.93
   1  -9   9    4.79    1.88
   1  -9   9    3.29    1.53
  -1   9  -9    2.09    1.43
   1  -9  10   28.22    3.58
   1  -9  10   22.06    3.37
   1  -9  11    1.25    1.20
   1  -9  11    1.18    1.23
   1  -9  12    0.85    1.18
   1  -9  12    1.25    1.01
   1  -9  13   65.03    8.17
   1  -9  13   74.08    7.84
   1  -9  14   72.66    7.72
   1  -9  14   62.49    7.03
   1  -9  15    3.18    1.17
   1  -9  16    9.69    1.79
   1  -9  16    9.98    1.55
  -1   8  12    0.38    1.14
  -1   8  11    1.15    2.08
  -1   8  11   -1.53    2.26
  -1   8  10    8.05    3.26
  -1   8  10    3.23    2.93
  -1   8  10    3.84    3.07
  -1   8   9   13.03    5.07
  -1   8   9   11.42    4.73
  -1   8   9   17.53    2.44
  -1   8   8   18.47    2.50
  -1   8   8    6.19    4.25
  -1   8   8   17.61    2.82
  -1   8   8    2.77    4.97
  -1   8   7    3.60    5.09
  -1   8   7   -0.77    4.25
  -1   8   7    1.14    0.94
  -1   8   7    1.65    1.45
  -1   8   6    4.46    2.04
  -1   8   6    4.28    1.29
  -1   8   5   40.72    4.98
  -1   8   5   32.76    8.06
  -1   8   5   44.71    5.92
  -1   8   4  219.36   23.43
  -1   8   4  197.26   22.10
  -1   8   4  223.61   25.13
  -1   8   4  197.18   21.60
  -1   8   3   -0.80    1.23
  -1   8   3   -1.55    3.33
  -1   8   3   -0.35    1.95
  -1   8   3    0.66    1.68
  -1   8   2  124.96   15.70
  -1   8   2  121.69   13.21
  -1   8   2  112.14   13.67
  -1   8   2  122.77   14.69
  -1   8   1  125.84   13.83
  -1   8   1  127.51   15.23
  -1   8   1  118.78   14.33
  -1   8   1  146.29   16.45
  -1   8   0   47.07    7.32
  -1   8   0   42.86    5.33
  -1   8   0   35.37    6.22
   1  -8   0   41.55    5.24
  -1   8  -1    3.65    2.02
  -1   8  -1    5.12    2.80
   1  -8   1    7.66    1.84
  -1   8  -1    5.36    1.69
  -1   8  -2   52.92    7.27
  -1   8  -2   41.86    5.51
  -1   8  -2   40.88    6.03
   1  -8   2   48.17    5.97
  -1   8  -3   66.94    8.92
  -1   8  -3   67.46    8.28
   1  -8   3   64.38    8.02
   1  -8   4   41.33    5.04
  -1   8  -4   27.68    4.77
  -1   8  -4   33.06    4.50
  -1   8  -5  431.14   49.74
  -1   8  -5  484.07   49.40
   1  -8   5  543.87   49.98
  -1   8  -6   64.19    7.60
  -1   8  -6   56.54    7.79
   1  -8   6   71.74    8.18
   1  -8   6   66.72    7.97
  -1   8  -7   15.68    2.99
  -1   8  -7   15.65    2.79
   1  -8   7   16.25    3.01
   1  -8   8   20.68    3.86
  -1   8  -8   28.19    3.89
   1  -8   8   31.10    4.58
   1  -8   9    4.56    1.76
  -1   8  -9    3.37    1.55
   1  -8   9    7.70    2.26
   1  -8  10   15.94    3.05
  -1   8 -10   10.02    2.40
   1  -8  10   19.63    3.16
   1  -8  11   88.13   11.22
   1  -8  11  102.06   11.01
   1  -8  12   22.04    3.15
   1  -8  12   14.91    3.32
   1  -8  13   64.36    7.66
   1  -8  13   76.94    8.68
   1  -8  14    0.19    1.30
   1  -8  14   -0.55    0.68
   1  -8  15    5.35    1.82
   1  -8  16   37.96    5.54
   1  -8  16   49.37    5.51
   1  -8  17   -0.10    0.72
   1  -8  17    0.08    0.65
  -1   7  13    2.76    1.88
  -1   7  13    0.76    0.52
  -1   7  12   15.84    4.14
  -1   7  12    9.43    3.63
  -1   7  11    3.16    3.16
  -1   7  11    4.95    1.43
  -1   7  11    2.66    3.00
  -1   7  10    2.17    3.96
  -1   7  10    1.29    3.73
  -1   7  10    2.12    1.20
  -1   7   9   40.71    9.93
  -1   7   9   65.78    7.09
  -1   7   9   48.35    9.83
  -1   7   8   12.91    5.54
  -1   7   8   10.52    2.17
  -1   7   8    3.92    4.79
  -1   7   8   14.99    2.72
  -1   7   7   99.66   14.46
  -1   7   7   89.17   10.34
  -1   7   7   97.56   10.97
  -1   7   6  623.90   58.18
  -1   7   6  531.78   57.32
  -1   7   5  394.75   41.34
  -1   7   5  422.19   42.15
  -1   7   4  427.68   43.32
  -1   7   4  453.56   45.09
  -1   7   4  420.27   42.32
  -1   7   4  421.77   41.79
  -1   7   4  374.27   41.44
  -1   7   3   11.34    3.03
  -1   7   3    7.29    2.23
  -1   7   3    9.26    4.02
  -1   7   3    8.94    1.91
  -1   7   3    8.37    1.62
  -1   7   2  104.34   13.08
  -1   7   2  116.74   12.70
  -1   7   2  134.81   15.33
  -1   7   2  126.34   14.05
  -1   7   1    2.44    1.70
  -1   7   1    2.44    1.61
  -1   7   1    1.41    0.98
  -1   7   1    6.36    2.85
  -1   7   0  137.08   16.40
   1  -7   0  166.47   16.85
  -1   7  -1   11.83    2.02
   1  -7   1   14.64    2.42
  -1   7  -1    8.97    2.42
  -1   7  -2   -0.18    1.34
   1  -7   2    0.29    0.96
  -1   7  -3   32.20    3.98
  -1   7  -3   28.83    4.40
   1  -7   3   29.20    4.17
  -1   7  -4   10.29    2.52
   1  -7   4   13.15    2.43
  -1   7  -4   12.83    2.15
   1  -7   5  310.67   31.02
   1  -7   5  249.12   30.65
  -1   7  -5  324.51   30.67
   1  -7   5  323.02   31.25
  -1   7  -5  290.87   31.11
   1  -7   6   44.01    5.73
   1  -7   6   37.77    5.34
  -1   7  -6   43.24    5.24
  -1   7  -6   45.30    5.77
   1  -7   7   67.30    7.74
   1  -7   7   63.76    7.76
   1  -7   7   51.07    7.29
  -1   7  -7   65.64    7.26
  -1   7  -8   49.59    5.90
   1  -7   8   39.74    6.00
   1  -7   8   56.20    6.48
   1  -7   8   44.60    6.32
   1  -7   9    9.17    2.29
  -1   7  -9    8.18    2.01
   1  -7   9   10.64    2.55
   1  -7   9    9.99    2.59
   1  -7  10  149.58   16.71
   1  -7  10  142.19   16.41
   1  -7  10  112.10   16.35
   1  -7  11    9.55    2.16
   1  -7  11    7.26    2.45
   1  -7  11    7.52    2.47
   1  -7  11    4.87    2.20
   1  -7  12  129.86   17.86
   1  -7  12  173.77   17.48
   1  -7  12  164.63   18.15
   1  -7  12  182.10   18.49
   1  -7  13  134.42   14.32
   1  -7  13  123.06   13.04
   1  -7  13  106.02   13.86
   1  -7  14   10.46    2.78
   1  -7  14   13.67    3.10
   1  -7  15   66.99    8.23
   1  -7  16   54.80    7.02
   1  -7  16   65.84    7.66
   1  -7  17    0.14    0.94
   1  -7  18    0.36    0.60
  -1   6  14   47.84    5.52
  -1   6  13   -0.30    1.85
  -1   6  13    2.79    1.30
  -1   6  13    2.73    2.67
  -1   6  12    0.48    2.83
  -1   6  12    0.44    2.82
  -1   6  12   -0.43    1.08
  -1   6  11    7.06    4.37
  -1   6  11   10.00    2.09
  -1   6  11    3.25    3.53
  -1   6  11    9.24    4.42
  -1   6  10  174.65   24.69
  -1   6  10  223.82   21.32
  -1   6  10  150.04   23.63
  -1   6   9  230.29   21.75
  -1   6   9  144.69   24.64
  -1   6   9  175.33   24.73
  -1   6   8   58.37   10.37
  -1   6   8   63.48    6.76
  -1   6   7  317.91   37.35
  -1   6   7  367.43   34.35
  -1   6   7  302.99   33.73
  -1   6   6  233.60   25.01
  -1   6   6  241.42   28.07
  -1   6   5  159.18   19.11
  -1   6   5  163.83   17.81
  -1   6   5  184.88   18.47
  -1   6   4   82.30    8.95
  -1   6   4   78.02    9.36
  -1   6   4   92.81   11.87
  -1   6   4   75.82    9.97
  -1   6   4   78.59    8.85
  -1   6   3   14.11    2.77
  -1   6   3   18.63    4.72
  -1   6   3   17.49    2.46
  -1   6   3   16.11    2.50
  -1   6   3   20.13    3.44
  -1   6   2  571.88   56.76
  -1   6   2  530.24   57.69
  -1   6   2  491.14   57.09
  -1   6   1   91.93   11.58
  -1   6   1  105.87   11.23
  -1   6   1  129.56   12.74
  -1   6   0   16.11    3.04
  -1   6   0   13.62    2.15
  -1   6  -1    0.93    3.13
  -1   6  -1    2.17    0.86
  -1   6  -1    0.60    1.08
   1  -6   1    2.82    1.05
  -1   6  -1    2.95    1.44
   1  -6   2   78.92    9.93
  -1   6  -2   96.16   10.92
  -1   6  -2   92.85   10.04
   1  -6   2   87.71    9.72
  -1   6  -3  290.70   33.39
   1  -6   3  235.70   26.73
  -1   6  -3  305.01   28.50
   1  -6   3  230.49   27.23
  -1   6  -3  254.00   27.05
  -1   6  -3  280.39   26.58
  -1   6  -4  334.94   35.44
  -1   6  -4  375.84   37.41
   1  -6   4  315.60   35.86
   1  -6   4  336.29   35.22
  -1   6  -4  348.72   34.94
  -1   6  -4  370.68   36.98
   1  -6   5  122.17   15.19
   1  -6   5  146.11   15.66
  -1   6  -5  160.98   15.77
  -1   6  -5  155.20   15.13
  -1   6  -5  172.14   18.06
   1  -6   5  120.26   16.05
   1  -6   6    7.88    1.91
   1  -6   6   11.37    2.11
  -1   6  -6   11.25    2.41
  -1   6  -6   12.22    1.94
   1  -6   6    8.93    2.13
   1  -6   7  170.33   21.14
  -1   6  -7  220.20   20.99
   1  -6   7  195.71   21.54
   1  -6   7  166.78   21.57
   1  -6   7  245.17   21.49
  -1   6  -8  233.61   22.68
   1  -6   8  205.84   23.27
   1  -6   8  268.32   23.27
   1  -6   8  187.32   22.88
   1  -6   8  184.42   23.29
   1  -6   9   75.30   11.13
   1  -6   9   92.10   11.40
   1  -6   9   87.36   11.01
   1  -6  10   48.85    6.68
   1  -6  10   38.65    6.65
   1  -6  10   46.10    6.86
   1  -6  11  232.13   29.64
   1  -6  11  252.16   29.45
   1  -6  11  334.53   29.28
   1  -6  11  279.34   30.04
   1  -6  12    4.22    2.23
   1  -6  12    2.89    2.35
   1  -6  12    4.67    1.40
   1  -6  13  194.65   21.82
   1  -6  14   10.31    2.99
   1  -6  15   36.49    5.92
   1  -6  15   42.47    6.09
   1  -6  16   25.23    4.26
   1  -6  16   23.15    4.24
   1  -6  16   34.19    4.65
   1  -6  17   59.04    6.17
   1  -6  17   39.07    5.85
   1  -6  17   45.90    5.98
   1  -6  18   15.96    2.49
   1  -6  18   15.94    2.58
  -1   5  16    5.79    1.06
  -1   5  15    1.07    1.03
  -1   5  14    3.20    2.95
  -1   5  14    8.77    1.99
  -1   5  13   31.97    7.73
  -1   5  13   32.54    7.20
  -1   5  12   39.60    9.09
  -1   5  12   85.00    8.71
  -1   5  12   37.57    9.16
  -1   5  12   80.60    8.13
  -1   5  11   26.93    7.56
  -1   5  11   36.61    5.19
  -1   5  11   24.79    6.76
  -1   5  11   44.38    4.98
  -1   5  11   13.80    6.00
  -1   5  10    2.30    1.44
  -1   5  10    2.44    4.09
  -1   5  10   -0.73    3.57
  -1   5  10    1.98    1.58
  -1   5   9   15.10    5.90
  -1   5   9   27.30    6.86
  -1   5   9   24.11    3.65
  -1   5   9   27.20    4.24
  -1   5   8  297.61   28.44
  -1   5   8  307.94   29.10
  -1   5   8  277.49   31.90
  -1   5   7   14.59    4.74
  -1   5   7   13.03    2.47
  -1   5   7   11.85    2.20
  -1   5   6   23.63    5.39
  -1   5   6   19.29    3.17
  -1   5   6   21.41    2.99
  -1   5   5   62.12    8.41
  -1   5   5   67.35    7.59
  -1   5   5   87.34   10.55
  -1   5   5   66.80    7.93
   1  -5  -4  684.11   69.11
   1  -5  -4  656.08   67.75
  -1   5   4  616.59   66.31
  -1   5   4  811.27   68.09
  -1   5   4  583.01   67.11
   1  -5  -3  622.12   67.63
  -1   5   3  757.24   72.19
  -1   5   3  887.20   68.99
  -1   5   3  744.71   67.68
  -1   5   3  524.29   66.85
  -1   5   2  607.97   65.50
   1  -5  -2  497.62   61.26
  -1   5   2  694.29   61.34
  -1   5   1  183.10   18.62
  -1   5   1  130.93   21.68
  -1   5   0  521.95   55.22
  -1   5   0  592.18   50.28
   1  -5   0  446.70   49.05
   1  -5   1  369.34   41.44
  -1   5  -1  490.51   42.56
  -1   5  -1  409.76   47.15
   1  -5   2  106.34   12.77
  -1   5  -2  138.14   13.83
  -1   5  -2  129.93   13.71
  -1   5  -2   87.38   16.75
   1  -5   3   22.24    3.64
  -1   5  -3   31.35    4.70
  -1   5  -3   20.53    6.46
  -1   5  -3   25.89    4.27
   1  -5   4   60.20    8.50
  -1   5  -4   85.04    9.76
  -1   5  -4   85.80    9.84
  -1   5  -4   66.05   12.07
   1  -5   5   78.82   10.71
  -1   5  -5   95.13   11.78
  -1   5  -5  100.86   12.00
  -1   5  -5  112.63   15.17
   1  -5   6   10.87    2.01
  -1   5  -6   10.44    3.14
   1  -5   6   10.72    1.92
   1  -5   6    9.96    2.57
  -1   5  -6    8.48    4.11
   1  -5   6    7.18    1.95
  -1   5  -6    8.86    2.86
   1  -5   7   13.52    2.87
   1  -5   7   15.52    4.00
   1  -5   7   22.12    2.82
  -1   5  -7   19.46    5.33
   1  -5   7   13.93    2.59
   1  -5   7   13.11    2.87
   1  -5   8  242.72   27.51
   1  -5   8  264.13   27.18
   1  -5   8  256.66   27.53
   1  -5   8  211.87   26.75
   1  -5   9   25.01    4.66
   1  -5   9   32.50    4.66
   1  -5   9   28.28    4.24
   1  -5   9   31.26    4.93
   1  -5  10   38.93    5.82
   1  -5  10   39.42    6.59
   1  -5  11    3.59    1.31
   1  -5  11    3.05    1.52
   1  -5  11    3.45    1.93
   1  -5  11    2.65    2.17
   1  -5  12   -0.25    1.76
   1  -5  12    1.59    2.09
   1  -5  12    0.60    1.91
   1  -5  12    0.36    1.17
   1  -5  13  113.68   14.60
   1  -5  13  138.58   16.09
   1  -5  13  149.48   15.56
   1  -5  13  153.11   16.16
   1  -5  14   79.80    8.75
   1  -5  14   60.60    8.90
   1  -5  14   78.25    9.14
   1  -5  14   53.28    7.66
   1  -5  15   12.19    2.54
   1  -5  15   17.52    3.70
   1  -5  15   17.08    3.76
   1  -5  15   14.76    3.58
   1  -5  16   44.63    5.70
   1  -5  16   31.80    5.55
   1  -5  16   34.55    5.44
   1  -5  17   20.24    3.76
   1  -5  17   26.30    3.72
   1  -5  17   20.10    3.49
   1  -5  18    9.98    1.94
   1  -5  18   13.60    2.55
  -1   4  17    9.21    1.42
  -1   4  16   33.16    4.24
  -1   4  15    0.38    1.26
  -1   4  15    0.86    1.18
  -1   4  14   24.43    4.06
  -1   4  14   24.67    3.56
  -1   4  13   41.01    4.87
  -1   4  13   40.42    5.51
  -1   4  13   25.96    6.23
  -1   4  12    3.56    3.22
  -1   4  12   13.49    3.19
  -1   4  12    5.69    4.05
  -1   4  12   10.76    2.41
  -1   4  11   58.86   11.18
  -1   4  11   46.00    9.82
  -1   4  11   44.40    9.63
  -1   4  11   92.29    9.47
  -1   4  11   78.99    8.34
  -1   4  10   74.47   12.41
  -1   4  10   90.94   10.15
  -1   4  10   98.94   11.09
  -1   4  10   75.54   13.13
  -1   4   9   -0.53    3.06
  -1   4   9    2.40    1.18
  -1   4   9    1.16    1.41
  -1   4   9   -0.64    3.15
  -1   4   8    2.37    2.98
  -1   4   8    8.71    3.74
  -1   4   8    8.18    1.69
  -1   4   8    6.37    2.08
  -1   4   7    3.99    1.51
  -1   4   7    5.15    3.15
  -1   4   7    5.32    1.32
  -1   4   6   98.32   11.85
  -1   4   6  144.64   13.93
  -1   4   6  128.69   14.41
   1  -4  -6  117.01   12.92
   1  -4  -5   42.90    6.34
  -1   4   5   31.41    5.24
  -1   4   5   48.61    6.11
   1  -4  -5   41.25    5.58
  -1   4   5   43.55    6.56
   1  -4  -4   61.55    7.39
  -1   4   4   70.59   10.29
  -1   4   4   63.92    7.63
   1  -4  -4   47.28    7.81
   1  -4  -3  585.26   64.29
  -1   4   3  680.14   64.45
  -1   4   3  632.48   68.01
   1  -4  -2  598.38   62.77
  -1   4   2  512.73   65.88
  -1   4   2  659.61   62.68
  -1   4   1 1032.73   94.94
  -1   4   1  745.24   98.38
   1  -4  -1  886.83   95.26
  -1   4   0    4.75    4.18
   1  -4   0    9.40    1.38
  -1   4   0    5.15    1.58
  -1   4  -1    1.28    1.13
   1  -4   1    2.16    0.89
  -1   4  -1    2.80    1.29
   1  -4   2   44.10    5.85
  -1   4  -2   55.11    6.58
  -1   4  -2   47.67    9.47
  -1   4  -2   54.95    6.69
  -1   4  -3  559.80   50.01
  -1   4  -3  528.07   50.19
  -1   4  -3  370.43   52.21
   1  -4   3  440.46   49.08
  -1   4  -4    2.86    1.61
  -1   4  -4    2.90    1.86
   1  -4   4    3.73    1.41
  -1   4  -4    2.72    3.86
  -1   4  -5   43.44    6.15
   1  -4   5   40.37    5.50
  -1   4  -5   31.82    5.83
  -1   4  -5   40.08    7.88
  -1   4  -6  257.17   25.43
   1  -4   6  214.74   24.53
  -1   4  -6  240.08   26.96
   1  -4   6  204.20   24.14
   1  -4   7  110.94   12.51
  -1   4  -7  123.68   13.70
   1  -4   7   86.16   11.42
   1  -4   7   91.11   11.09
  -1   4  -7  147.79   15.20
   1  -4   7  116.39   12.64
   1  -4   8    2.13    1.02
   1  -4   8    1.22    1.13
   1  -4   9   23.81    2.99
   1  -4   9   17.50    3.00
   1  -4   9   14.88    3.09
   1  -4   9   14.05    2.59
   1  -4  10  231.40   25.45
   1  -4  10  240.57   26.34
   1  -4  10  264.91   25.98
   1  -4  10  238.47   26.28
   1  -4  11    2.06    1.75
   1  -4  11    1.31    1.52
   1  -4  11    0.85    1.61
   1  -4  11    0.85    1.15
   1  -4  12    2.12    2.50
   1  -4  12    5.39    1.69
   1  -4  12    3.55    1.95
   1  -4  12    5.88    2.65
   1  -4  13    0.74    1.82
   1  -4  13    0.79    1.32
   1  -4  13    1.05    2.22
   1  -4  13    0.32    1.96
   1  -4  14   19.71    4.19
   1  -4  14   16.44    4.12
   1  -4  14   17.76    3.52
   1  -4  14   14.21    2.91
   1  -4  15    3.88    1.59
   1  -4  15    3.09    2.43
   1  -4  15    0.61    1.82
   1  -4  15    2.77    2.15
   1  -4  16    6.90    2.19
   1  -4  16    8.25    2.97
   1  -4  16    4.77    2.11
   1  -4  16    4.76    1.70
   1  -4  17   15.70    2.90
   1  -4  17   17.53    2.94
   1  -4  17   12.76    2.35
   1  -4  17   16.93    3.46
   1  -4  18    0.31    0.81
   1  -4  18   -0.18    1.36
   1  -4  19    4.69    1.21
  -1   3  17    6.42    1.54
  -1   3  16    0.63    1.54
  -1   3  15    0.54    1.68
  -1   3  15    0.50    1.45
  -1   3  14   -1.81    2.20
  -1   3  14   -1.07    3.30
  -1   3  14    0.89    1.53
  -1   3  13   11.10    2.44
  -1   3  13    4.64    3.13
  -1   3  13    9.09    3.02
  -1   3  13    3.97    4.01
  -1   3  12    5.08    3.68
  -1   3  12    6.35    2.65
  -1   3  12    3.32    2.93
  -1   3  12    6.07    1.94
  -1   3  11   30.20    7.36
  -1   3  11   60.45    7.37
  -1   3  11   46.42    9.11
  -1   3  11   40.45    8.05
  -1   3  11   57.54    6.41
  -1   3  10    1.25    1.45
  -1   3  10   -0.62    3.02
  -1   3  10   -0.47    2.74
  -1   3  10    0.57    0.96
  -1   3   9   19.79    4.84
  -1   3   9   18.54    3.25
  -1   3   9   11.26    4.35
  -1   3   9   15.67    2.56
  -1   3   8    1.19    2.36
  -1   3   8    2.65    1.43
   1  -3  -8    2.18    1.17
  -1   3   8    1.51    2.40
  -1   3   8    2.08    0.95
  -1   3   7   60.71    6.38
   1  -3  -7   60.31    6.69
  -1   3   7   55.98    7.71
  -1   3   7   52.88    5.68
  -1   3   6    1.03    1.30
   1  -3  -6    0.36    0.65
   1  -3  -6    1.45    1.01
   1  -3  -6    0.75    0.55
  -1   3   5  109.86   11.98
   1  -3  -5  101.48   11.41
   1  -3  -5   89.36   11.51
  -1   3   5  121.91   13.60
  -1   3   4  201.64   25.62
  -1   3   4  255.75   23.87
   1  -3  -4  208.30   23.30
   1  -3  -4  221.75   23.95
  -1   3   3  153.56   14.79
   1  -3  -3  136.07   14.53
  -1   3   2   -0.12    0.81
   1  -3  -2    0.62    0.84
   1  -3  -1  101.20   11.18
  -1   3   1  101.13   10.96
  -1   3   0  220.63   20.75
   1  -3   0  181.85   21.20
  -1   3   0  207.02   20.98
   1  -3   0  191.48   20.44
  -1   3  -1    0.44    0.97
   1  -3   1    1.19    0.80
  -1   3  -2  789.09   68.41
   1  -3   2  611.92   67.43
   1  -3   3    1.90    1.20
   1  -3   4   12.45    2.41
   1  -3   5 1289.56  129.57
  -1   3  -5 1212.02  131.77
   1  -3   5 1303.35  129.50
   1  -3   6   24.93    3.71
  -1   3  -6   14.40    4.42
   1  -3   7  149.54   16.00
   1  -3   7  115.68   16.35
   1  -3   8    7.92    2.30
   1  -3   8    6.22    1.85
   1  -3   8    6.17    1.80
   1  -3   8    4.47    1.42
   1  -3   9  741.86   77.52
   1  -3   9  732.46   78.30
   1  -3   9  747.96   78.26
   1  -3   9  846.30   77.96
   1  -3  10   63.28    7.72
   1  -3  10   51.13    7.40
   1  -3  10   62.04    7.19
   1  -3  10   51.71    6.73
   1  -3  11   89.73   10.56
   1  -3  11   72.57    9.44
   1  -3  11   88.46    9.96
   1  -3  11   84.00   10.51
   1  -3  12    9.88    2.86
   1  -3  12   11.86    2.72
   1  -3  12    7.23    2.91
   1  -3  12    8.71    2.26
   1  -3  13    4.64    2.73
   1  -3  13    6.58    2.08
   1  -3  13    5.84    2.11
   1  -3  13    3.71    2.21
   1  -3  14    1.89    1.65
   1  -3  14    1.29    1.83
   1  -3  14    1.85    2.53
   1  -3  14    2.42    2.17
   1  -3  15    6.78    2.39
   1  -3  15    5.84    2.08
   1  -3  15    5.85    2.37
   1  -3  15    2.16    2.63
   1  -3  16    1.90    1.62
   1  -3  16    4.85    1.98
   1  -3  16    3.54    1.63
   1  -3  17   11.25    2.52
   1  -3  17   15.65    2.65
   1  -3  18    1.02    0.86
  -1   2  18    3.53    1.09
  -1   2  18    2.61    1.08
  -1   2  17    9.72    2.56
  -1   2  17   11.63    2.24
  -1   2  16    1.27    1.68
  -1   2  16    2.72    2.07
  -1   2  15    1.25    2.09
  -1   2  14   13.18    3.39
  -1   2  14    2.25    3.18
  -1   2  13   10.27    4.70
  -1   2  13   29.65    4.84
  -1   2  12    9.84    4.31
  -1   2  12   11.38    3.95
  -1   2  11   14.78    3.13
  -1   2  11    7.97    3.31
  -1   2  11    7.54    3.80
  -1   2  10   52.14    8.80
  -1   2  10   43.13    8.23
  -1   2  10   51.92    9.29
  -1   2   9    2.17    2.15
  -1   2   9    0.49    2.35
  -1   2   9    1.61    1.25
  -1   2   8  490.58   68.76
  -1   2   8  521.22   68.26
  -1   2   8  714.52   67.73
   1  -2  -7   25.37    3.45
   1  -2  -7   17.59    2.18
   1  -2  -6   24.91    2.24
   1  -2  -6   19.18    3.01
   1  -2  -6   13.54    1.96
  -1   2   6   23.64    3.30
  -1   2   6   20.32    3.44
   1  -2  -6   18.56    2.32
   1  -2  -5  556.30   56.70
  -1   2   5  490.22   57.97
   1  -2  -5  568.88   57.02
  -1   2   5  609.56   57.55
   1  -2  -4  318.05   33.15
  -1   2   4  350.31   33.45
   1  -2  -4  306.40   33.00
   1  -2  -3 1829.69  187.88
   1  -2  -3 1761.74  188.16
  -1   2   3 2052.40  188.16
   1  -2  -2 5793.31  578.03
   1  -2  -2 6068.56  577.64
  -1   2   2 5467.31  577.70
   1  -2  -1 9249.34  929.68
  -1   2   1 9372.92  929.62
   1  -2   0  963.91   90.96
   1  -2   0  874.98   91.38
  -1   2   0  868.95   90.94
  -1   2  -1 2288.81  229.77
   1  -2   1 2304.92  229.71
   1  -2   2 1000.30   94.70
  -1   2  -2  876.69   94.78
  -1   2  -3 1505.15  142.82
   1  -2   3 1393.22  142.79
   1  -2   3 1373.78  142.58
   1  -2   4 1223.96  117.30
  -1   2  -4 1098.77  117.40
   1  -2   5  603.25   56.50
  -1   2  -5  460.24   57.60
   1  -2   6 1555.10  154.19
  -1   2  -6 1627.00  155.54
   1  -2   6 1434.17  155.03
   1  -2   7  944.50   93.47
   1  -2   7  912.59   93.28
   1  -2   7 1039.70   95.27
   1  -2   8  303.32   32.74
  -1   2  -8  307.61   33.51
   1  -2   9   52.39    7.36
   1  -2   9   60.24    7.08
  -1   2  -9   82.44    9.91
   1  -2   9   71.82    8.70
   1  -2   9   53.51    6.76
   1  -2  10  564.17   60.77
   1  -2  10  603.15   61.70
   1  -2  10  639.13   61.16
   1  -2  11    2.98    1.58
   1  -2  11    9.92    2.62
   1  -2  11    6.87    1.90
   1  -2  12   30.50    5.13
   1  -2  12   37.41    5.46
   1  -2  12   27.70    4.42
   1  -2  12   27.71    4.42
   1  -2  13   67.28    8.65
   1  -2  13   54.72    8.21
   1  -2  13   64.61    7.85
   1  -2  13   60.54    7.76
   1  -2  14   39.55    5.89
   1  -2  14   44.60    6.51
   1  -2  14   46.65    6.58
   1  -2  15   65.58    8.62
   1  -2  15   69.57    9.65
   1  -2  15   68.16    8.59
   1  -2  15   65.05    8.30
   1  -2  16    1.11    1.64
   1  -2  16    3.70    1.59
   1  -2  16    1.88    1.38
   1  -2  16   -0.33    2.30
   1  -2  17   31.09    4.29
   1  -2  17   30.37    5.02
   1  -2  18   43.91    5.79
   1  -2  18   42.30    5.10
   1  -2  19   12.20    2.00
  -1   1  18   17.08    2.51
  -1   1  18   13.39    2.89
  -1   1  17   17.99    2.96
  -1   1  17   16.79    3.71
  -1   1  16    0.52    1.43
  -1   1  16   -0.31    1.94
  -1   1  15   39.31    5.39
  -1   1  15   39.35    6.44
  -1   1  14    6.43    2.99
  -1   1  14    7.23    2.10
  -1   1  13  127.15   13.65
  -1   1  13  134.60   12.79
  -1   1  13  160.39   14.46
  -1   1  12    1.17    1.77
  -1   1  12    0.29    1.56
  -1   1  12    0.47    1.15
  -1   1  12   -0.53    2.41
  -1   1  11    5.22    3.05
  -1   1  11    8.03    2.67
  -1   1  11   19.40    3.42
  -1   1  11   15.34    2.43
  -1   1  10   52.71    6.37
  -1   1  10   51.34    5.43
  -1   1  10   29.93    6.54
  -1   1  10   31.32    6.24
  -1   1   9  357.97   36.05
  -1   1   9  364.77   36.83
  -1   1   9  276.00   38.04
  -1   1   9  246.92   37.27
   1  -1  -8   13.60    2.61
   1  -1  -8   12.74    2.67
  -1   1   8   14.11    2.52
   1  -1  -7  125.48   13.97
  -1   1   7  126.95   13.78
   1  -1  -7  126.66   14.12
   1  -1  -6  545.50   54.87
   1  -1  -6  481.26   54.59
  -1   1   6  585.75   54.59
   1  -1  -5  726.84   72.01
  -1   1   5  680.18   72.31
   1  -1  -5  714.66   71.24
   1  -1  -5  673.05   71.79
  -1   1   5  743.06   71.71
   1  -1  -4  401.09   41.54
   1  -1  -4  409.25   41.97
  -1   1   4  435.16   42.27
  -1   1   4  419.68   41.66
   1  -1  -4  407.21   41.73
   1  -1  -3 2203.93  203.09
   1  -1  -3 1839.38  203.22
  -1   1   3 1695.26  203.30
  -1   1   3 2198.74  202.94
   1  -1  -2   64.87    6.91
   1  -1  -2   61.91    6.41
  -1   1   1  828.72   78.29
   1  -1  -1  737.49   78.11
  -1   1   0  221.03   22.38
   1  -1   1  277.68   26.85
  -1   1  -1  298.78   26.77
   1  -1   1  230.16   26.63
  -1   1  -1  253.62   26.89
   1  -1   2    1.94    0.97
   1  -1   3 4241.76  423.63
   1  -1   4   45.28    5.04
  -1   1  -4   45.33    5.73
   1  -1   5  524.35   50.10
  -1   1  -5  523.24   50.34
   1  -1   5  473.56   49.00
   1  -1   6   84.12    9.98
  -1   1  -6   83.62   10.17
  -1   1  -6   86.05   10.29
  -1   1  -7  139.90   15.62
   1  -1   7  128.94   15.13
  -1   1  -8  361.33   38.73
   1  -1   9   68.47    7.75
   1  -1   9   81.63    7.42
   1  -1   9   68.25    7.75
   1  -1   9   67.30    7.03
   1  -1  10   51.74    6.03
   1  -1  10   42.53    6.40
   1  -1  10   43.51    5.77
   1  -1  10   41.61    6.27
   1  -1  10   59.60    6.79
   1  -1  11    6.04    2.18
   1  -1  11    6.35    2.35
   1  -1  11    4.82    1.83
   1  -1  11    5.51    1.68
   1  -1  11    5.51    2.04
   1  -1  12    0.73    1.16
   1  -1  12    0.56    1.42
   1  -1  12   -0.33    1.96
   1  -1  12    0.26    1.57
   1  -1  12   -0.19    1.49
   1  -1  13  139.00   14.52
   1  -1  13  129.49   14.29
   1  -1  13  113.28   14.83
   1  -1  13  106.57   13.60
   1  -1  14   74.08    9.70
   1  -1  14   78.42    9.99
   1  -1  14   78.86   10.84
   1  -1  14   89.70   10.06
   1  -1  15  529.37   53.06
   1  -1  15  515.31   54.44
   1  -1  15  515.40   53.29
   1  -1  15  500.91   53.17
   1  -1  16   18.97    3.34
   1  -1  16   16.99    4.02
   1  -1  17    0.99    1.81
   1  -1  17   -0.29    1.22
   1  -1  18   27.38    3.68
   1  -1  18   31.52    4.27
  -1   0  19   14.41    2.05
  -1   0  19   18.27    2.71
  -1   0  18    1.73    1.74
  -1   0  18    0.58    1.05
  -1   0  17   17.86    3.13
  -1   0  17   19.79    4.06
  -1   0  16   17.76    3.31
  -1   0  16   15.52    2.95
  -1   0  16   16.34    4.09
  -1   0  15   45.08    6.05
  -1   0  15   41.27    7.06
  -1   0  15   49.72    6.81
  -1   0  14   31.39    4.56
  -1   0  14   28.75    5.19
  -1   0  14   32.78    5.68
  -1   0  13   68.21    8.37
  -1   0  13   57.79    6.93
  -1   0  13   43.12    7.50
  -1   0  12    1.05    1.18
  -1   0  12    0.85    1.89
  -1   0  12    1.24    1.71
  -1   0  12    0.51    2.69
  -1   0  11    1.37    2.17
  -1   0  11    1.42    1.06
  -1   0  11    0.55    1.45
  -1   0  10  226.54   33.34
  -1   0  10  216.88   34.05
   1   0  -9  150.89   15.51
   1   0  -9  161.13   15.47
  -1   0   9  173.61   15.35
   1   0  -8  703.44   74.26
   1   0  -8  730.57   74.18
  -1   0   8  734.92   73.96
   1   0  -7 1681.36  172.20
  -1   0   7 1787.84  172.00
   1   0  -7 1651.95  172.08
  -1   0   6  339.49   34.19
   1   0  -6  344.02   34.31
   1   0  -6  305.34   34.28
   1   0  -5    7.09    0.89
  -1   0   5    9.45    1.83
  -1   0   5    7.81    1.25
   1   0  -5    5.81    1.65
   1   0  -5    5.98    1.75
   1   0  -4 1646.95  172.98
   1   0  -4 1709.87  172.27
  -1   0   4 1793.60  172.50
   1   0  -3 9674.30  973.32
   1   0  -3 9560.15  973.78
  -1   0   3 9999.00  973.48
   1   0  -2  911.22  102.95
   1   0  -2 1016.44  102.81
  -1   0   2 1090.22  103.17
  -1   0   2 1112.07  102.91
  -1   0   1   47.63    5.14
   1   0  -1   51.49    5.10
  -1   0   1   44.66    5.11
   1   0   0  447.80   44.36
  -1   0   0  438.06   44.32
   1   0   1 1329.49  140.62
  -1   0  -1 1503.57  140.70
   1   0   2  336.61   35.71
  -1   0  -2  369.51   36.12
  -1   0  -2  375.45   35.86
   1   0   3 6862.64  690.22
  -1   0  -3 7192.09  690.42
  -1   0  -3 6583.29  690.83
  -1   0  -4  438.17   46.09
  -1   0  -4  489.99   46.36
  -1   0  -4  446.26   45.58
  -1   0  -5  359.46   37.79
  -1   0  -5  369.35   37.65
  -1   0  -6  510.20   54.07
  -1   0  -6  539.02   53.99
  -1   0  -7  368.54   40.26
  -1   0  -7  399.44   40.28
  -1   0  -8  145.31   13.21
   1   0   8   87.33   11.45
   1   0   9   59.57    6.04
  -1   0  -9   72.33    7.46
   1   0  10    1.24    2.08
   1   0  10    7.22    2.34
   1   0  10    5.72    1.89
   1   0  11   -2.32    1.81
   1   0  11    2.34    2.51
   1   0  11   -0.75    1.45
   1   0  12   82.63   10.90
   1   0  12   83.81   10.29
   1   0  13  246.34   28.96
   1   0  13  275.39   28.33
   1   0  14   36.93    6.46
   1   0  15    7.11    3.14
   1   0  16  102.80   12.54
   1   0  17    4.39    1.58
   1   0  17    3.21    1.95
   1   0  18    1.48    1.01
   1   0  18    3.26    1.02
  -1  -1  19    7.99    1.37
  -1  -1  18   51.20    6.07
  -1  -1  17    0.41    1.32
  -1  -1  17    0.16    1.12
  -1  -1  16    5.25    1.92
  -1  -1  16    5.56    2.42
  -1  -1  15   78.71   10.42
  -1  -1  15   74.76    9.42
  -1  -1  15   85.08    9.53
  -1  -1  14  241.23   30.13
  -1  -1  14  278.18   29.14
  -1  -1  14  300.12   29.44
  -1  -1  13   -0.34    1.74
  -1  -1  13   -0.20    1.19
  -1  -1  13   -3.45    2.38
  -1  -1  13    0.67    1.24
  -1  -1  12    5.80    2.30
  -1  -1  12    1.90    1.23
  -1  -1  12    1.90    1.42
  -1  -1  12    1.91    2.07
  -1  -1  11   18.28    3.47
  -1  -1  11   15.37    3.57
  -1  -1  11   16.72    2.72
  -1  -1  11   22.99    3.27
   1   1 -10   38.11    5.79
  -1  -1  10   28.39    3.95
  -1  -1  10   12.33    3.51
  -1  -1  10   23.67    3.45
  -1  -1  10   25.65    3.21
  -1  -1   9   32.51    5.26
   1   1  -9   57.46    6.97
   1   1  -9   45.92    6.82
  -1  -1   9   52.99    6.62
   1   1  -8    8.43    2.23
  -1  -1   8    6.06    1.92
   1   1  -8    5.76    2.07
   1   1  -7   31.14    4.47
  -1  -1   7   36.47    4.62
  -1  -1   7   21.92    2.70
  -1  -1   6  240.61   26.53
  -1  -1   6  256.16   25.47
   1   1  -6  241.86   26.68
   1   1  -5 1998.63  209.56
  -1  -1   5 2139.72  209.71
  -1  -1   5 2194.01  208.50
   1   1  -5 1842.66  209.16
   1   1  -4  716.17   81.43
  -1  -1   4  807.51   80.65
   1   1  -4  748.67   81.19
  -1  -1   4 1026.27   81.97
   1   1  -3 6360.16  630.91
   1   1  -3 6080.10  631.30
  -1  -1   3 6403.89  630.95
  -1  -1   2  326.28   32.96
   1   1  -2  342.74   32.95
   1   1  -2  305.71   33.09
   1   1  -1  603.12   60.44
   1   1   0  370.55   33.21
  -1  -1   0  304.08   32.88
  -1  -1  -1 3179.91  340.75
   1   1   1 3493.59  340.72
   1   1   1 3661.28  341.01
  -1  -1  -2 2742.71  283.76
   1   1   2 2810.81  283.39
  -1  -1  -2 2910.69  283.41
  -1  -1  -2 3540.00  284.71
  -1  -1  -2 2683.59  283.45
  -1  -1  -3  248.08   24.26
  -1  -1  -3  227.49   23.78
  -1  -1  -3  230.00   24.96
  -1  -1  -3  261.96   24.01
  -1  -1  -3  205.42   24.13
  -1  -1  -4  686.60   67.96
  -1  -1  -4  538.20   68.69
  -1  -1  -4  703.64   68.31
  -1  -1  -4  702.46   68.23
  -1  -1  -4  681.61   67.62
  -1  -1  -5    9.07    1.88
  -1  -1  -5   11.61    2.12
  -1  -1  -5    8.21    1.25
  -1  -1  -5   10.44    1.82
  -1  -1  -6  116.35   13.53
  -1  -1  -6  121.32   13.41
  -1  -1  -6  129.74   13.89
  -1  -1  -7  157.83   17.91
  -1  -1  -7  174.82   17.78
  -1  -1  -7  151.00   17.46
   1   1   8    0.65    1.50
  -1  -1  -8    2.04    1.17
   1   1   8    1.04    0.79
   1   1   8    2.16    1.28
  -1  -1  -8    1.64    1.19
   1   1   8    0.80    2.03
   1   1   9   86.78    8.97
   1   1   9   50.95    9.23
   1   1   9   70.62    8.80
   1   1   9   72.97    8.17
   1   1  10   37.81    4.70
   1   1  10   30.47    4.75
   1   1  10   28.36    3.99
   1   1  11    4.43    2.19
   1   1  11    0.48    2.14
   1   1  11    2.43    1.54
   1   1  12   90.56    9.55
   1   1  12   86.15    8.19
   1   1  13   35.54    6.09
   1   1  13   38.90    5.53
   1   1  14    8.57    2.48
   1   1  14   10.13    3.27
   1   1  15   47.18    6.93
   1   1  15   45.15    6.14
   1   1  16  144.68   16.27
   1   1  16  157.11   16.91
   1   1  17   23.12    3.53
  -1  -2  19   27.11    3.44
  -1  -2  19   14.99    2.10
  -1  -2  18   19.34    2.91
  -1  -2  18   12.06    2.26
  -1  -2  18   18.21    3.53
  -1  -2  17    1.19    1.23
  -1  -2  17    1.20    2.11
  -1  -2  17    2.40    1.80
  -1  -2  16    0.34    2.19
  -1  -2  16    2.14    1.38
  -1  -2  16    1.05    1.25
  -1  -2  16    1.82    2.18
  -1  -2  15  172.21   18.77
  -1  -2  15  170.82   17.71
  -1  -2  15  138.98   17.12
  -1  -2  15  168.57   18.77
  -1  -2  14    0.69    1.31
  -1  -2  14    0.77    1.46
  -1  -2  14    0.34    2.20
  -1  -2  14    0.55    1.20
  -1  -2  14   -0.36    2.01
  -1  -2  13  351.67   37.28
  -1  -2  13  287.00   38.37
  -1  -2  13  438.44   38.11
  -1  -2  13  360.45   38.57
  -1  -2  12   64.98    7.64
  -1  -2  12   50.28    8.49
  -1  -2  12   67.50    8.68
  -1  -2  12   75.38    8.30
  -1  -2  11  112.96   11.78
  -1  -2  11  119.23   12.75
  -1  -2  11  131.21   12.51
  -1  -2  10    4.34    2.08
  -1  -2  10    7.11    1.47
  -1  -2  10    8.10    2.08
  -1  -2   9    4.61    1.92
   1   2  -9    2.44    1.93
  -1  -2   9    1.53    1.40
  -1  -2   9    1.32    1.14
   1   2  -8  194.17   21.60
  -1  -2   8  192.53   19.45
   1   2  -8  171.58   20.94
  -1  -2   8  188.62   21.11
   1   2  -7  110.93   13.36
   1   2  -7  128.06   14.00
  -1  -2   7  113.26   12.12
  -1  -2   7  117.87   13.54
   1   2  -6    1.24    1.35
  -1  -2   6    0.07    0.52
  -1  -2   6    0.22    1.13
   1   2  -6    1.52    1.43
   1   2  -5    3.84    1.55
  -1  -2   5    2.96    2.95
  -1  -2   5    4.25    0.93
  -1  -2   4 1494.32  146.45
  -1  -2   4 1317.45  148.44
  -1  -2   3 1284.25  148.88
  -1  -2   3 1422.80  150.13
  -1  -2   3 1584.78  148.24
  -1  -2   2   93.51   10.21
  -1  -2   2  107.15   10.96
  -1  -2   1 1893.36  189.85
  -1  -2   0   -0.58    2.68
  -1  -2   0    0.13    0.54
  -1  -2  -1   43.31    6.95
   1   2   1   41.39    5.09
  -1  -2  -1   44.90    4.89
  -1  -2  -2  206.28   21.63
  -1  -2  -2  178.62   23.82
  -1  -2  -2  238.97   21.97
  -1  -2  -3  143.96   15.71
  -1  -2  -3  154.90   15.91
  -1  -2  -3  174.33   16.31
  -1  -2  -4  342.36   33.27
  -1  -2  -4  294.50   33.21
  -1  -2  -4  366.36   33.88
  -1  -2  -5  307.24   30.87
  -1  -2  -5  278.47   30.59
  -1  -2  -5  308.98   31.24
  -1  -2  -5  338.21   31.49
  -1  -2  -6  151.02   14.87
  -1  -2  -6  158.17   14.59
  -1  -2  -6  169.85   15.27
  -1  -2  -6  114.60   13.78
   1   2   7   85.04    9.75
   1   2   7   54.36   10.91
   1   2   8  174.74   17.71
   1   2   8  159.92   17.01
   1   2   8  138.68   19.03
   1   2   9    4.34    1.32
   1   2   9    4.49    1.82
   1   2   9    2.03    2.52
   1   2   9    2.49    2.43
   1   2  10    2.23    1.31
   1   2  10    2.78    2.58
   1   2  10    4.44    1.95
   1   2  11    8.56    2.67
   1   2  11    1.00    2.59
   1   2  11    5.75    1.93
   1   2  12    5.11    1.95
   1   2  12   -0.52    2.48
   1   2  12    0.63    1.84
   1   2  13    4.48    2.37
   1   2  13   -0.51    2.58
   1   2  13    2.44    1.81
   1   2  14   17.33    3.80
   1   2  14   13.94    3.02
   1   2  15    2.64    1.89
   1   2  15    5.06    1.85
   1   2  16    0.83    1.33
   1   2  16    0.79    1.22
   1   2  17    0.71    0.85
  -1  -3  19    0.10    0.82
  -1  -3  19    1.09    1.30
  -1  -3  18    4.18    1.12
  -1  -3  18    6.36    2.03
  -1  -3  18    7.76    2.35
  -1  -3  17    1.82    1.25
  -1  -3  17    1.44    1.84
  -1  -3  17    4.14    1.72
  -1  -3  17    3.31    2.08
  -1  -3  16    6.25    2.64
  -1  -3  16    4.06    2.48
  -1  -3  16    4.31    1.68
  -1  -3  16    5.61    1.96
  -1  -3  15  103.60   13.27
  -1  -3  15  107.46   13.46
  -1  -3  15  103.24   11.92
  -1  -3  15  111.07   12.59
  -1  -3  14  182.44   21.37
  -1  -3  14  179.81   21.15
  -1  -3  14  209.69   20.68
  -1  -3  14  174.22   19.79
  -1  -3  13   -0.36    1.94
  -1  -3  13    0.62    1.93
  -1  -3  13    1.41    1.51
  -1  -3  13    1.15    1.25
  -1  -3  12    4.70    2.19
  -1  -3  12    3.59    1.99
  -1  -3  12    1.77    1.17
  -1  -3  12    3.89    1.78
  -1  -3  11    8.76    2.96
  -1  -3  11   14.80    2.98
  -1  -3  11   12.37    2.15
  -1  -3  11   12.73    2.64
  -1  -3  10   51.79    6.07
  -1  -3  10   57.41    6.62
  -1  -3  10   46.38    6.58
  -1  -3   9    0.91    1.45
  -1  -3   9    4.77    2.05
  -1  -3   9    3.91    1.39
   1   3  -9    6.78    2.82
   1   3  -9    3.94    2.08
   1   3  -8    2.34    1.63
  -1  -3   8    5.23    2.06
   1   3  -8    4.32    2.14
  -1  -3   8    4.06    1.13
   1   3  -7  567.15   58.02
  -1  -3   7  547.79   57.99
  -1  -3   7  559.33   56.61
   1   3  -6  104.74   12.13
  -1  -3   6  108.02   11.17
   1   3  -6   88.68   12.32
   1   3  -5    1.82    1.51
  -1  -3   5   -0.10    0.58
  -1  -3   4  208.52   21.58
  -1  -3   3   14.34    5.48
  -1  -3   3   27.69    3.33
   1   3  -2  107.00   12.72
  -1  -3   2  124.80   13.12
  -1  -3   2  119.62   12.43
   1   3  -1   66.38    6.98
  -1  -3   1   56.93    7.43
  -1  -3   0    3.31    1.17
   1   3   0   -0.05    0.36
  -1  -3   0    0.95    0.78
  -1  -3   0    1.53    3.10
  -1  -3  -1  940.59   97.87
   1   3   1 1009.20   97.50
   1   3   1  928.79   98.07
  -1  -3  -2  369.52   40.64
  -1  -3  -2  445.06   41.05
   1   3   2  409.47   40.58
  -1  -3  -3   23.72    3.10
  -1  -3  -3   27.78    3.30
  -1  -3  -3   19.24    2.71
  -1  -3  -4  953.35   84.89
  -1  -3  -4  852.04   84.59
  -1  -3  -4  773.47   84.26
  -1  -3  -5   12.60    2.09
  -1  -3  -5   17.35    2.61
  -1  -3  -5   17.52    2.38
   1   3   6   45.85    5.21
   1   3   6   23.53    6.22
   1   3   7    0.64    0.76
   1   3   7    1.68    2.00
   1   3   7    1.86    1.95
   1   3   8    3.53    1.49
   1   3   8    4.03    1.32
   1   3   8    3.71    2.72
   1   3   8    2.07    2.64
   1   3   9   47.77    8.38
   1   3   9   37.75    7.10
   1   3   9   46.94    5.80
   1   3   9   50.07    6.44
   1   3  10  179.78   17.46
   1   3  10  187.92   18.29
   1   3  10  128.78   18.48
   1   3  10  118.86   18.83
   1   3  11    2.58    2.48
   1   3  11    4.49    2.29
   1   3  11    5.54    1.98
   1   3  12   25.70    3.69
   1   3  12   24.20    4.20
   1   3  13   27.86    4.25
   1   3  13   21.98    3.57
   1   3  14   14.95    2.76
   1   3  14   11.30    2.74
   1   3  15    5.31    1.78
   1   3  16    5.86    1.42
  -1  -4  19   -0.13    0.82
  -1  -4  19    0.11    0.85
  -1  -4  18    6.93    1.96
  -1  -4  18    3.80    1.78
  -1  -4  17    3.20    1.44
  -1  -4  17    2.77    1.98
  -1  -4  17    3.64    2.17
  -1  -4  17    0.55    1.37
  -1  -4  16   95.17   11.13
  -1  -4  16   88.33   11.54
  -1  -4  16  103.39   11.94
  -1  -4  16   85.78   10.96
  -1  -4  15  119.64   14.17
  -1  -4  15  146.40   14.01
  -1  -4  15   96.06   12.53
  -1  -4  15  138.77   14.87
  -1  -4  14  193.65   21.75
  -1  -4  14  225.84   21.48
  -1  -4  14  204.03   22.26
  -1  -4  14  170.13   20.22
  -1  -4  13  227.60   26.35
  -1  -4  13  252.41   26.13
  -1  -4  12  928.09  100.31
  -1  -4  12 1037.35  100.18
  -1  -4  11   37.61    6.71
  -1  -4  11   53.83    6.46
  -1  -4  11   46.65    6.46
  -1  -4  10    6.01    2.13
  -1  -4  10    3.83    1.72
  -1  -4   9   81.44    8.64
  -1  -4   9   55.57    8.75
  -1  -4   9   78.43    8.74
  -1  -4   8  365.98   31.45
   1   4  -8  391.97   34.45
   1   4  -8  391.60   33.58
  -1  -4   7   41.67    5.35
   1   4  -7   41.39    6.42
   1   4  -7   38.38    6.64
  -1  -4   7   49.55    6.78
  -1  -4   6  459.43   47.50
  -1  -4   6  474.47   48.69
  -1  -4   5    6.97    1.58
  -1  -4   4  380.07   38.99
   1   4  -3   10.14    2.31
  -1  -4   3   10.22    1.96
   1   4  -2  956.28   96.60
  -1  -4   1   31.09    4.36
   1   4  -1   29.21    3.65
  -1  -4   1   28.56    3.93
   1   4   0    0.71    0.84
   1   4   0    0.71    0.53
  -1  -4   0    0.34    0.90
  -1  -4   0    0.67    0.80
   1   4   1  126.12   13.53
  -1  -4  -1  134.62   13.47
  -1  -4  -1  115.65   13.35
   1   4   1  118.97   12.75
   1   4   2    3.37    0.81
  -1  -4  -2    2.96    1.15
  -1  -4  -2    3.14    1.17
  -1  -4  -3  103.89   11.15
  -1  -4  -3   88.29   10.75
  -1  -4  -3  106.31   10.91
   1   4   4  293.95   35.31
  -1  -4  -4  406.00   35.70
   1   4   5   84.40    9.11
   1   4   6    0.10    0.62
   1   4   6    1.92    2.48
   1   4   7   65.04    7.00
   1   4   7   97.53   10.53
   1   4   8    5.88    3.42
   1   4   8    4.55    3.17
   1   4   8    2.18    1.20
   1   4   9   13.52    4.84
   1   4   9   13.36    2.50
   1   4   9   11.86    4.19
   1   4  10  138.20   20.16
   1   4  10  172.46   21.91
   1   4  10  146.44   20.58
   1   4  10  203.21   18.84
   1   4  11   23.14    5.72
   1   4  11   25.63    6.25
   1   4  12   89.32   17.78
   1   4  12  212.40   17.48
   1   4  13    4.46    1.71
   1   4  13    0.82    2.16
   1   4  14   23.19    3.46
   1   4  15    0.19    0.89
  -1  -5  19    5.37    1.34
  -1  -5  18    3.75    1.45
  -1  -5  18    5.35    1.78
  -1  -5  17    0.70    1.63
  -1  -5  17    1.44    1.55
  -1  -5  17    0.19    1.13
  -1  -5  17    0.85    1.37
  -1  -5  16    0.52    1.57
  -1  -5  16    0.66    1.65
  -1  -5  15    0.58    1.71
  -1  -5  15    0.99    1.79
  -1  -5  14   55.17    8.51
  -1  -5  14   80.39    9.00
  -1  -5  13  106.02   14.17
  -1  -5  13  143.62   15.20
  -1  -5  13  120.63   14.19
  -1  -5  12  733.46   63.70
  -1  -5  12  554.06   64.51
  -1  -5  12  541.61   64.03
  -1  -5  11   44.94    6.80
  -1  -5  11   60.06    6.60
  -1  -5  11   50.94    6.80
  -1  -5  11   45.45    7.25
  -1  -5  10   31.59    5.33
  -1  -5  10   37.36    5.01
  -1  -5   9    3.28    1.42
  -1  -5   9    2.68    1.63
  -1  -5   8    2.37    1.42
  -1  -5   8    0.30    1.00
   1   5  -8   -0.15    0.81
   1   5  -8    0.56    0.57
   1   5  -7    1.17    0.86
   1   5  -7   -0.36    1.20
  -1  -5   7    0.94    1.05
  -1  -5   7    0.97    0.96
  -1  -5   7    1.06    0.97
   1   5  -7    2.26    0.73
   1   5  -6  146.23   19.76
   1   5  -6  167.36   18.88
  -1  -5   6  212.55   19.55
  -1  -5   6  195.67   20.51
   1   5  -5  239.01   26.02
  -1  -5   5  236.62   25.80
   1   5  -5  205.65   25.41
  -1  -5   5  255.37   25.04
   1   5  -4   11.80    2.77
  -1  -5   4   13.48    2.47
   1   5  -3    1.01    1.02
  -1  -5   3    0.86    0.90
   1   5  -2  176.84   18.82
  -1  -5   1  119.32   14.13
   1   5  -1  134.26   13.70
   1   5   0  208.84   22.31
   1   5   0  198.41   21.27
  -1  -5   0  219.58   22.13
  -1  -5  -1  298.99   30.75
   1   5   1  285.44   30.61
   1   5   2  203.07   19.72
   1   5   2  158.88   20.39
  -1  -5  -2  204.45   21.01
   1   5   3  203.03   18.99
  -1  -5  -3  206.23   20.44
   1   5   4   78.94    9.58
   1   5   5   12.32    2.02
   1   5   5   31.25    5.60
   1   5   6    5.99    1.44
   1   5   6   10.36    3.91
   1   5   7    8.82    4.16
   1   5   7   14.22    4.74
   1   5   7   12.24    2.15
   1   5   8   14.86    4.95
   1   5   8   10.36    4.65
   1   5   8   12.23    2.34
   1   5   9    1.86    1.16
   1   5   9   -1.92    3.35
   1   5   9    1.06    3.29
   1   5  10   39.67    4.73
   1   5  10   25.42    6.39
   1   5  10   27.79    6.35
   1   5  10   26.30    6.78
   1   5  11   47.38    8.60
   1   5  11   35.54    7.96
   1   5  12    7.33    3.38
   1   5  12   17.45    2.75
   1   5  13   47.77    5.75
   1   5  14    3.15    0.94
  -1  -6  19   -0.08    0.57
  -1  -6  18    9.30    1.67
  -1  -6  17    1.22    1.35
  -1  -6  16    1.31    1.27
  -1  -6  16    3.47    1.78
  -1  -6  16    1.97    2.05
  -1  -6  15    1.15    1.83
  -1  -6  15    2.01    1.63
  -1  -6  14    6.16    2.72
  -1  -6  14    4.37    1.98
  -1  -6  13    2.53    2.37
  -1  -6  13    1.76    2.07
  -1  -6  13    1.83    1.51
  -1  -6  12   12.62    3.79
  -1  -6  12   20.71    3.34
  -1  -6  12   18.43    3.63
  -1  -6  11    2.33    2.04
  -1  -6  11    2.81    1.58
  -1  -6  11    3.63    2.05
  -1  -6  10   30.11    4.80
  -1  -6  10   27.45    5.08
   1   6 -10   32.93    4.73
  -1  -6   9    8.46    2.53
   1   6  -9    7.95    2.08
  -1  -6   9    9.26    2.26
   1   6  -9   11.73    1.78
   1   6  -8    0.18    0.91
  -1  -6   8    1.08    1.23
  -1  -6   8    0.16    1.06
   1   6  -8   -0.17    0.67
   1   6  -7    8.42    2.05
  -1  -6   7    6.00    1.67
  -1  -6   7    7.06    2.02
   1   6  -7   10.36    1.60
   1   6  -6   49.01    7.03
   1   6  -6   48.30    7.92
  -1  -6   6   50.06    6.70
   1   6  -5   19.85    3.28
   1   6  -5   16.16    3.80
  -1  -6   5   17.02    3.84
   1   6  -5   23.13    2.74
   1   6  -4   93.11   14.36
  -1  -6   4  108.18   14.48
   1   6  -4  117.43   13.90
  -1  -6   3   44.56    6.28
   1   6  -3   46.07    6.62
   1   6  -2  130.35   18.40
   1   6  -2  143.94   17.90
   1   6  -2  193.62   17.34
   1   6  -1   32.37    3.75
   1   6  -1   26.47    4.80
   1   6   0   84.02    8.83
   1   6   0   80.90    9.81
   1   6   0   75.47   10.09
   1   6   1  170.63   19.84
   1   6   1  148.05   19.96
   1   6   1  201.42   18.92
   1   6   2    2.04    0.84
   1   6   2    1.37    1.40
   1   6   2    1.18    1.24
   1   6   3    1.27    1.44
   1   6   3    0.36    0.74
   1   6   4   -0.27    1.58
   1   6   4    4.29    3.36
   1   6   5   34.83    7.18
   1   6   6   55.02    9.41
   1   6   7    9.85    1.92
   1   6   7   17.06    5.29
   1   6   7    8.89    4.45
   1   6   8    3.14    1.67
   1   6   8    2.82    1.24
   1   6   8    0.57    3.61
   1   6   8    0.66    3.36
   1   6   9   60.61    6.83
   1   6   9   45.14    9.36
   1   6   9   54.39    9.39
   1   6  10    2.27    2.94
   1   6  10    3.24    2.94
   1   6  10    2.61    1.26
   1   6  11    5.41    2.88
   1   6  11   12.12    1.97
   1   6  11    7.78    3.22
   1   6  12   16.37    3.69
  -1  -7  18    9.95    1.54
  -1  -7  18    2.48    0.83
  -1  -7  17    6.80    1.76
  -1  -7  17    5.95    1.68
  -1  -7  16  203.42   21.88
  -1  -7  15   26.40    4.39
  -1  -7  15   25.98    4.26
  -1  -7  14    2.57    1.98
  -1  -7  14    5.67    2.36
  -1  -7  14    3.34    1.30
  -1  -7  13  166.02   19.82
  -1  -7  13  218.73   19.69
  -1  -7  13  151.24   19.49
  -1  -7  12  444.78   40.20
  -1  -7  12  330.43   40.06
  -1  -7  12  380.38   40.54
  -1  -7  11  659.57   72.12
  -1  -7  11  808.38   71.99
  -1  -7  11  644.21   71.75
   1   7 -10  464.49   46.25
  -1  -7  10  504.86   47.19
  -1  -7  10  404.31   46.90
  -1  -7  10  442.80   47.27
  -1  -7   9   10.58    2.51
  -1  -7   9   11.21    2.65
   1   7  -9   13.37    2.10
  -1  -7   9   10.14    2.48
  -1  -7   8   20.89    3.68
   1   7  -8   25.55    3.23
  -1  -7   8   21.14    3.57
  -1  -7   7   26.16    4.23
   1   7  -7   37.42    4.16
   1   7  -6   92.33   12.83
   1   7  -6  109.98   12.59
   1   7  -6  131.71   12.36
   1   7  -5  103.09    9.81
   1   7  -5   89.53   10.18
   1   7  -4    1.38    1.26
   1   7  -4   -0.35    1.38
   1   7  -4    0.49    0.84
   1   7  -3   75.43   10.01
   1   7  -2    1.31    1.56
   1   7  -2    1.65    0.92
   1   7  -1  408.07   49.24
   1   7  -1  516.05   47.90
  -1  -7   1  447.56   48.11
   1   7   0  125.79   12.14
   1   7   0   87.35   13.11
   1   7   0  108.94   13.25
   1   7   1    4.45    2.01
   1   7   1    5.42    1.33
   1   7   1    2.78    1.71
   1   7   2  137.47   16.58
   1   7   2  146.49   15.27
   1   7   3    8.85    2.90
   1   7   3   10.30    1.86
   1   7   4    3.73    3.83
   1   7   5    4.49    3.98
   1   7   6  117.98   11.28
   1   7   6  118.04   14.64
   1   7   7    3.31    3.76
   1   7   7    2.86    3.91
   1   7   7    2.68    1.74
   1   7   8   15.99    2.79
   1   7   8    9.44    4.51
   1   7   8   12.38    4.83
   1   7   9    2.98    3.08
   1   7   9    0.43    2.06
   1   7   9   -0.46    3.04
   1   7  10   -0.35    2.45
   1   7  10    1.06    1.99
   1   7  11    0.21    1.39
   1   7  11    2.73    1.73
  -1  -8  17   78.42    7.83
  -1  -8  17   62.35    7.82
  -1  -8  16    4.40    1.39
  -1  -8  15   49.53    5.90
  -1  -8  15   42.81    4.97
  -1  -8  14   26.14    4.11
  -1  -8  14   20.90    3.81
  -1  -8  14   27.03    3.51
  -1  -8  13   36.88    5.32
  -1  -8  13   34.15    5.27
  -1  -8  13   42.02    5.24
  -1  -8  12    2.75    1.66
  -1  -8  12    0.61    1.45
  -1  -8  12    2.06    1.78
  -1  -8  11    2.11    1.63
  -1  -8  11    1.02    1.49
  -1  -8  11    1.26    1.66
  -1  -8  10    0.98    1.49
   1   8 -10    0.60    1.05
  -1  -8  10    0.62    1.33
  -1  -8  10   -1.06    1.76
  -1  -8   9   27.01    4.11
   1   8  -9   27.34    3.77
  -1  -8   9   30.38    4.58
  -1  -8   9   28.24    4.24
   1   8  -8   14.45    2.46
  -1  -8   8   14.26    2.69
   1   8  -7  267.53   24.60
   1   8  -7  199.31   24.59
  -1  -8   7  242.33   25.16
   1   8  -6  179.79   17.79
  -1  -8   6  164.66   18.30
   1   8  -6  154.80   18.05
   1   8  -5  448.25   41.96
   1   8  -5  380.79   42.31
  -1  -8   5  387.78   42.32
   1   8  -4   -0.20    1.37
   1   8  -4   -0.76    2.04
  -1  -8   4    0.88    1.32
   1   8  -3   19.10    4.48
   1   8  -3   28.31    4.25
   1   8  -3   30.21    3.68
  -1  -8   3   22.32    3.76
   1   8  -2   33.30    6.39
   1   8  -2   40.85    5.93
  -1  -8   2   41.45    5.53
   1   8  -2   47.14    5.34
   1   8  -2   49.53    6.68
   1   8  -1   64.40    7.21
  -1  -8   1   66.98    7.54
   1   8  -1   54.55    7.78
   1   8  -1   70.88    8.72
   1   8  -1   51.02    8.28
   1   8   0   84.58   10.17
   1   8   0   86.51    8.77
   1   8   1   42.10    5.41
   1   8   1   50.69    6.99
   1   8   2   77.88   10.20
   1   8   2   64.66    9.34
   1   8   2   98.04   12.30
   1   8   2   82.06    8.87
   1   8   3   21.19    2.99
   1   8   3   13.85    3.40
   1   8   4   35.88    7.74
   1   8   4   33.82    5.15
   1   8   5   46.42    6.20
   1   8   5   43.89    8.79
   1   8   6    4.08    1.88
   1   8   6    1.60    4.00
   1   8   6   -0.62    3.36
   1   8   7  166.97   15.88
   1   8   7  135.74   18.19
   1   8   8   12.17    3.77
   1   8   8   14.87    2.33
   1   8   8   10.56    3.74
   1   8   8    9.78    4.13
   1   8   9    0.32    2.17
   1   8   9   -0.58    1.71
   1   8  10    7.66    1.95
   1   8  10    7.48    2.12
  -1  -9  16   92.28    9.61
  -1  -9  15   10.50    1.57
  -1  -9  15   15.82    2.02
  -1  -9  14    4.42    1.29
  -1  -9  14    5.74    1.30
  -1  -9  13   21.02    2.91
  -1  -9  13   15.21    2.62
  -1  -9  12  263.50   31.24
  -1  -9  12  376.49   31.95
   1   9 -11   10.23    2.01
  -1  -9  11   20.04    3.36
   1   9 -10    2.55    1.20
  -1  -9  10    4.79    2.06
   1   9  -9   75.81    8.63
  -1  -9   8   -0.20    1.78
   1   9  -8    2.16    1.44
   1   9  -7    6.80    1.77
  -1  -9   7    3.23    1.81
   1   9  -7    1.93    1.41
  -1  -9   6    2.34    1.64
   1   9  -6    2.19    1.43
   1   9  -6    0.55    1.38
   1   9  -5  181.72   21.45
  -1  -9   5  206.48   21.54
   1   9  -5  210.55   21.19
   1   9  -4   97.76   11.95
  -1  -9   4  107.93   11.83
   1   9  -3   51.39    6.74
   1   9  -3   46.00    6.03
   1   9  -3   48.94    7.16
  -1  -9   3   52.27    6.40
  -1  -9   2   42.89    5.53
   1   9  -2   45.63    6.57
   1   9  -2   33.99    5.72
   1   9  -2   41.28    5.21
   1   9  -1   38.93    6.53
   1   9  -1   42.17    5.51
  -1  -9   1   47.44    5.77
   1   9  -1   37.36    6.10
   1   9   0   86.71   11.33
   1   9   0   72.74    9.71
   1   9   0   69.83    8.40
   1   9   1   51.07    8.27
   1   9   1   45.59    6.74
   1   9   1   40.33    5.38
   1   9   2   12.57    3.05
   1   9   2   13.17    2.36
   1   9   2   11.52    4.72
   1   9   3    1.60    1.09
   1   9   3    3.07    1.89
   1   9   4    2.25    1.59
   1   9   5   27.27    6.46
   1   9   5   40.59    4.86
   1   9   5   22.12    6.24
   1   9   6   15.31    4.62
   1   9   6   20.12    2.99
   1   9   6   14.35    4.48
   1   9   7   31.98    5.46
   1   9   7   39.25    4.30
   1   9   7   26.37    5.38
   1   9   7   31.77    6.10
   1   9   8    4.52    2.34
   1   9   8    3.00    1.48
  -1 -10  14    0.27    0.48
  -1 -10  13    7.58    1.48
  -1 -10  12   13.27    2.26
   1  10 -11    1.55    0.91
  -1 -10  11    6.14    1.69
   1  10 -10   22.43    3.17
   1  10  -9   12.77    2.27
  -1 -10   8   65.51    6.94
   1  10  -8   42.92    5.95
   1  10  -7   64.16    7.00
  -1 -10   7   80.70    7.84
  -1 -10   6   95.31    9.60
   1  10  -6   65.65    8.89
   1  10  -6   80.36    9.01
   1  10  -5   46.83    6.69
  -1 -10   5   63.68    7.01
   1  10  -5   52.26    7.41
   1  10  -5   52.41    7.55
   1  10  -4   41.42    6.63
   1  10  -4   37.67    5.99
  -1 -10   4   55.78    6.21
   1  10  -4   58.73    7.56
   1  10  -3  121.45   14.99
   1  10  -3  143.13   15.80
   1  10  -3  132.67   16.18
   1  10  -3  128.76   14.60
  -1 -10   3  148.41   14.72
  -1 -10   2   24.63    3.13
   1  10  -2   16.58    3.60
   1  10  -2   25.56    4.35
   1  10  -2   21.28    4.82
   1  10  -2   18.48    3.18
   1  10  -1   43.27    7.29
   1  10  -1   44.57    6.09
   1  10  -1   47.92    6.59
   1  10  -1   41.48    5.45
   1  10   0    0.26    1.20
   1  10   0    0.39    2.49
   1  10   0   -0.27    1.50
   1  10   1   30.48    6.12
   1  10   1   31.74    4.16
   1  10   2   34.05    4.32
   1  10   2   22.57    3.35
   1  10   2   22.58    5.19
   1  10   3    3.75    2.97
   1  10   3    4.14    3.07
   1  10   3    5.57    1.98
   1  10   4    5.12    2.90
   1  10   4    9.82    2.05
   1  10   5    5.27    2.28
   1  10   5    7.34    1.60
   1  10   6    5.94    1.73
   1  10   6    8.58    2.49
  -1 -11  13    0.50    0.38
   1  11 -13    1.01    0.66
   1  11 -12   -0.34    0.78
  -1 -11  12    0.71    0.58
   1  11 -11   40.15    4.77
  -1 -11  11   33.43    4.21
   1  11 -10    0.32    1.13
   1  11 -10    0.54    0.71
   1  11  -9    1.36    1.02
  -1 -11   9    1.94    1.05
   1  11  -9    4.18    1.60
  -1 -11   8    2.96    1.14
   1  11  -8    3.17    1.58
   1  11  -8    3.43    1.41
   1  11  -7   23.13    3.61
   1  11  -7   27.52    4.22
  -1 -11   7   30.63    3.65
  -1 -11   6    3.85    1.24
   1  11  -6    4.68    1.87
   1  11  -6    2.80    1.35
   1  11  -5   28.67    4.23
   1  11  -5   33.45    4.86
  -1 -11   5   35.28    4.07
   1  11  -4    0.91    1.70
  -1 -11   4    0.75    0.72
   1  11  -4    0.63    1.43
   1  11  -4    0.98    1.22
   1  11  -4    0.15    1.26
   1  11  -3   12.66    2.75
   1  11  -3   13.09    2.59
   1  11  -3    8.37    3.05
   1  11  -3   14.15    2.39
   1  11  -2    7.87    2.14
   1  11  -2    3.37    1.80
   1  11  -2    5.44    1.52
   1  11  -2    4.33    2.45
   1  11  -1    1.04    1.44
   1  11  -1    0.96    1.04
   1  11  -1    1.66    2.27
   1  11   0   -0.19    0.88
   1  11   0   -0.27    2.20
   1  11   1    6.86    2.93
   1  11   1    8.74    1.52
   1  11   1    8.19    2.98
   1  11   2    4.84    2.34
   1  11   2   11.14    2.88
   1  11   3    3.69    1.85
   1  11   3    5.56    1.26
   1  11   4   -0.15    1.02
  -1 -12  10    8.04    1.06
  -1 -12   9    3.67    0.68
   1  12  -9    3.69    0.96
  -1 -12   8   22.79    2.28
   1  12  -8   24.80    2.78
   1  12  -7   20.65    2.55
  -1 -12   7   17.95    1.96
   1  12  -6    3.07    1.14
   1  12  -6    4.81    1.22
   1  12  -5    5.28    1.30
   1  12  -4    3.94    1.13
   1  12  -3    0.53    0.76
   1  12  -2    0.50    0.62
  -2  12   3    8.04    2.11
   2 -12  -1   50.38    5.39
   2 -12   0    9.89    1.50
  -2  12  -1   27.15    3.62
  -2  12  -2   15.46    2.79
  -2  12  -2   11.33    2.22
  -2  12  -3    1.75    1.24
  -2  12  -3    5.10    1.78
  -2  12  -4   41.97    5.15
   2 -12   4   36.13    4.09
  -2  12  -5  236.26   21.13
   2 -12   5  207.84   20.01
  -2  12  -6   15.66    2.90
  -2  12  -6   25.16    3.45
   2 -12   6   23.35    2.64
   2 -12   7    0.92    0.63
  -2  12  -7    0.83    1.04
   2 -12   7    1.26    0.67
   2 -12   8   88.60    8.01
  -2  12  -8   95.07    8.71
  -2  12  -9   35.12    4.26
   2 -12   9   34.09    3.84
  -2  12 -10    8.73    1.46
  -2  11   6    8.96    2.22
  -2  11   6   18.78    3.36
  -2  11   5    3.26    1.94
  -2  11   5    7.55    2.95
  -2  11   4    4.02    2.27
  -2  11   4    1.70    2.70
   2 -11  -3   25.32    2.83
  -2  11   3   13.13    3.78
  -2  11   2    7.24    1.70
  -2  11   2    6.82    2.81
  -2  11   1   29.05    3.89
  -2  11   1   15.87    3.95
  -2  11   1   23.98    3.53
  -2  11   0    0.45    1.40
  -2  11   0    0.54    1.74
  -2  11  -1   20.72    3.84
  -2  11  -1   10.92    2.59
   2 -11   2    1.19    0.67
  -2  11  -2    0.16    1.46
  -2  11  -2    3.55    2.13
  -2  11  -3    0.50    1.69
   2 -11   3    1.24    0.79
  -2  11  -3    0.74    1.60
  -2  11  -4   37.96    5.10
   2 -11   4   26.26    3.60
  -2  11  -5   50.43    7.00
   2 -11   5   56.06    6.55
  -2  11  -6    8.87    2.40
  -2  11  -6   17.16    3.07
   2 -11   6   14.27    2.18
   2 -11   7   55.19    5.75
  -2  11  -7   54.45    6.63
  -2  11  -7   36.51    5.85
  -2  11  -8    1.83    1.28
   2 -11   8    3.56    1.14
  -2  11  -8    3.65    1.71
  -2  11  -9    9.57    2.09
   2 -11   9    5.81    1.20
   2 -11  10   18.64    2.55
  -2  11 -10   20.00    3.10
  -2  11 -11    1.14    0.93
   2 -11  11    1.33    0.73
   2 -11  12   34.16    3.47
  -2  11 -12   30.86    3.78
   2 -11  12   25.04    3.62
  -2  10   8    2.23    2.03
  -2  10   7    4.29    3.09
  -2  10   7    3.47    2.73
  -2  10   6    0.37    2.53
  -2  10   6    1.58    3.53
  -2  10   5    4.03    1.62
  -2  10   5    3.06    4.25
  -2  10   5    1.60    2.70
  -2  10   4    4.49    1.70
  -2  10   4    1.26    2.79
  -2  10   3   41.96    8.10
  -2  10   3   48.05    6.44
  -2  10   2   44.39    5.76
  -2  10   2   52.09    6.28
  -2  10   1    1.50    1.81
  -2  10   1    2.68    1.73
  -2  10   1    2.06    2.66
  -2  10   0  106.22   15.54
  -2  10   0  133.74   14.58
  -2  10   0  154.29   16.14
  -2  10  -1   44.78    5.91
  -2  10  -1   43.55    6.18
  -2  10  -1   54.83    7.19
   2 -10   1   46.39    5.20
   2 -10   2   50.09    5.85
  -2  10  -2   42.04    6.26
  -2  10  -2   56.08    7.45
  -2  10  -2   50.50    6.82
  -2  10  -3    2.35    2.26
   2 -10   3    1.41    1.11
  -2  10  -3    1.34    1.84
  -2  10  -4    7.67    2.59
   2 -10   4    8.46    1.79
  -2  10  -4    5.26    2.17
  -2  10  -4    6.05    2.31
  -2  10  -5   79.09   10.10
   2 -10   5   93.36    9.86
   2 -10   6   23.11    3.30
  -2  10  -6   17.64    3.49
  -2  10  -7   11.31    2.75
   2 -10   7   15.91    2.64
   2 -10   8   15.69    2.64
  -2  10  -8   16.13    2.97
   2 -10   9   41.27    4.45
   2 -10   9   36.38    4.36
   2 -10  10    0.40    0.82
   2 -10  10    0.12    0.89
   2 -10  11   36.63    4.87
   2 -10  11   43.32    4.87
   2 -10  12    0.22    0.75
   2 -10  12    0.24    0.67
   2 -10  13   22.72    3.09
   2 -10  13   25.03    2.89
   2 -10  14   27.57    3.35
   2 -10  14   21.66    2.84
   2 -10  15    0.21    0.43
  -2   9  11    5.30    1.63
  -2   9  10    0.27    1.99
  -2   9   9    5.03    3.50
  -2   9   9    4.05    3.26
  -2   9   8   17.10    5.43
  -2   9   7   10.81    4.89
  -2   9   7   12.70    5.65
  -2   9   7   12.37    2.07
  -2   9   7   17.74    2.74
  -2   9   6   69.61    7.41
  -2   9   6   87.10    8.40
  -2   9   5    1.38    1.59
  -2   9   5    4.82    3.90
  -2   9   5    0.94    0.85
  -2   9   4   -0.53    3.43
  -2   9   4    1.57    1.44
  -2   9   4    1.60    0.96
  -2   9   4    3.40    1.95
  -2   9   3   53.28    9.30
  -2   9   3   54.80    7.16
  -2   9   3   63.09    7.70
  -2   9   2    2.29    1.93
  -2   9   2    0.49    3.32
  -2   9   2    2.25    1.67
  -2   9   1   79.58    9.49
  -2   9   1   71.77    8.85
  -2   9   1   91.81   10.60
  -2   9   1   55.68   10.22
  -2   9   0   21.57    3.79
  -2   9   0   25.64    4.89
   2  -9   0   24.47    3.29
  -2   9   0   18.61    4.86
  -2   9  -1    8.20    3.56
  -2   9  -1   18.22    3.44
   2  -9   1   14.11    2.40
  -2   9  -1   12.50    3.48
  -2   9  -1   14.96    2.90
  -2   9  -2  182.63   20.55
  -2   9  -2  213.47   21.94
   2  -9   2  196.57   20.33
  -2   9  -2  182.38   21.01
   2  -9   3   54.46    6.36
  -2   9  -3   45.33    6.77
  -2   9  -4    6.92    2.48
  -2   9  -4    5.12    1.97
   2  -9   4    4.31    1.54
  -2   9  -5   47.89    7.26
   2  -9   5   64.92    7.16
  -2   9  -5   58.63    7.25
  -2   9  -6  184.14   22.98
   2  -9   6  226.18   23.25
   2  -9   6  245.78   23.19
   2  -9   7    2.90    1.41
  -2   9  -7    2.99    1.86
   2  -9   8   81.74    9.26
  -2   9  -8   66.06    9.01
   2  -9   8   84.33    9.15
   2  -9   9   25.44    3.43
   2  -9   9   21.96    3.43
  -2   9  -9   13.97    3.08
  -2   9 -10    4.23    1.65
   2  -9  10    8.07    2.10
   2  -9  10    7.14    1.82
   2  -9  11   90.41   10.38
   2  -9  11   88.06    9.90
   2  -9  12   92.18   10.57
   2  -9  12   92.31   10.06
   2  -9  13  150.72   16.30
   2  -9  13  151.13   15.71
   2  -9  14    1.19    0.48
   2  -9  14    1.02    1.01
   2  -9  15   67.69    7.56
   2  -9  16    1.67    0.60
  -2   8  12    1.02    1.68
  -2   8  11    2.48    2.63
  -2   8  11    6.20    1.29
  -2   8  10   11.07    4.79
  -2   8  10    8.24    3.99
  -2   8  10    9.19    1.75
  -2   8   9   16.09    5.91
  -2   8   9   26.44    7.25
  -2   8   9   27.20    3.54
  -2   8   8   18.15    2.81
  -2   8   8   16.49    6.48
  -2   8   8   18.19    3.02
  -2   8   7   70.29    7.91
  -2   8   7   64.66    7.35
  -2   8   6   -0.61    3.56
  -2   8   6   -0.13    0.95
  -2   8   6    0.41    1.33
  -2   8   5   59.20    6.64
  -2   8   5   44.51    9.30
  -2   8   5   51.85    6.80
  -2   8   5   56.57    7.25
  -2   8   4  695.33   75.58
  -2   8   4  652.43   78.22
  -2   8   4  777.53   76.12
  -2   8   4  788.01   75.31
  -2   8   3  515.64   61.85
  -2   8   3  580.66   59.90
  -2   8   3  561.41   59.50
  -2   8   3  616.93   59.16
  -2   8   2   19.28    3.72
  -2   8   2   21.52    4.58
  -2   8   2   18.58    3.24
  -2   8   2   20.31    2.96
  -2   8   2   17.02    4.99
  -2   8   1   32.50    5.27
  -2   8   1   44.42    6.31
   2  -8  -1   38.59    4.58
  -2   8   1   33.98    4.90
  -2   8   1   32.62    6.48
  -2   8   0  334.09   35.03
  -2   8   0  285.09   36.43
  -2   8   0  357.42   36.32
   2  -8   0  353.69   34.80
  -2   8  -1  255.11   27.32
  -2   8  -1  270.16   28.52
  -2   8  -1  250.11   27.77
  -2   8  -1  236.11   28.62
   2  -8   1  281.19   27.25
  -2   8  -2   -0.44    1.43
   2  -8   2   -0.30    1.07
   2  -8   3   45.10    5.39
  -2   8  -3   38.12    5.23
  -2   8  -3   36.24    5.61
  -2   8  -4   92.08   10.99
  -2   8  -4   80.16   10.40
   2  -8   4   97.44   10.91
   2  -8   4  104.48   10.75
  -2   8  -5  113.06   14.13
  -2   8  -5  112.10   13.71
   2  -8   5  131.15   14.15
   2  -8   5  147.40   14.11
   2  -8   6   15.75    2.95
  -2   8  -6   12.36    2.69
  -2   8  -7  381.12   42.50
   2  -8   7  422.02   42.85
   2  -8   7  439.87   42.74
   2  -8   8  370.16   33.95
   2  -8   8  322.11   34.01
  -2   8  -8  286.84   33.66
  -2   8  -9    6.31    1.98
   2  -8   9    6.94    1.89
   2  -8   9    7.71    2.22
   2  -8   9    3.43    1.86
   2  -8  10   16.25    2.73
   2  -8  10   12.99    3.01
   2  -8  10   13.14    3.23
   2  -8  11    0.25    1.37
   2  -8  11    0.71    0.95
   2  -8  11    0.67    1.55
   2  -8  12   23.60    3.12
   2  -8  12   22.17    3.77
   2  -8  12   16.60    3.51
   2  -8  13  260.89   24.25
   2  -8  13  227.18   23.11
   2  -8  13  191.48   23.77
   2  -8  14   51.40    7.18
   2  -8  14   74.70    7.74
   2  -8  15   87.51   10.90
   2  -8  15   79.85   10.24
   2  -8  16   17.84    2.92
   2  -8  17    0.93    0.61
  -2   7  13    4.86    1.15
  -2   7  13   -0.31    1.96
  -2   7  12    3.71    1.33
  -2   7  12    3.14    3.12
  -2   7  11   -1.83    3.62
  -2   7  11    0.51    3.52
  -2   7  11   -0.13    1.05
  -2   7  10    4.16    1.56
  -2   7  10    4.22    4.28
  -2   7  10    2.37    4.06
  -2   7   9   16.14    5.66
  -2   7   9   11.66    5.52
  -2   7   9   20.42    3.11
  -2   7   8   31.91    8.37
  -2   7   8   45.40    5.58
  -2   7   8   44.69    5.38
  -2   7   7   56.25    6.70
  -2   7   7   52.75    7.00
  -2   7   6   56.69    7.12
  -2   7   6   51.84    6.49
  -2   7   5   61.06   10.12
  -2   7   5   63.47    7.19
  -2   7   5   65.55    7.78
  -2   7   5   53.94    7.24
  -2   7   4   47.55    9.38
  -2   7   4   58.91    7.81
  -2   7   4   64.53    7.61
  -2   7   4   68.37    7.38
  -2   7   3  436.86   44.39
  -2   7   3  412.40   43.96
  -2   7   3  457.45   45.35
  -2   7   3  415.13   46.41
  -2   7   2    2.17    1.27
  -2   7   2    1.37    1.59
  -2   7   2    0.29    1.45
  -2   7   2   -0.41    2.72
  -2   7   1    0.37    2.15
  -2   7   1    0.27    1.04
  -2   7   1   -0.54    1.48
  -2   7   1   -0.19    1.34
   2  -7  -1    0.34    0.70
   2  -7   0   87.82    8.96
  -2   7   0   79.09   10.43
  -2   7   0   73.14    8.89
  -2   7   0   73.57    9.74
  -2   7  -1  121.60   13.09
   2  -7   1  126.08   13.12
  -2   7  -1  118.74   13.58
  -2   7  -1  108.71   14.15
   2  -7   2   72.22    8.00
  -2   7  -2   61.84    8.21
  -2   7  -3   36.81    5.26
   2  -7   3   39.29    5.17
  -2   7  -3   34.22    4.71
   2  -7   3   40.49    5.07
  -2   7  -4   38.20    5.47
   2  -7   4   42.39    5.40
  -2   7  -4   34.86    4.92
   2  -7   4   43.63    5.35
  -2   7  -5   90.62   10.21
  -2   7  -5   75.90    9.51
   2  -7   5   92.22   10.07
   2  -7   6   31.27    4.65
   2  -7   6   28.64    5.14
  -2   7  -6   31.85    4.39
   2  -7   6   33.16    4.57
  -2   7  -7   39.28    5.29
   2  -7   7   41.45    5.37
   2  -7   7   37.74    5.52
   2  -7   7   39.23    6.07
  -2   7  -8   20.68    3.42
   2  -7   8   20.38    3.63
   2  -7   8   13.28    3.50
   2  -7   8   27.68    3.65
   2  -7   9    0.47    1.33
   2  -7   9   -0.29    1.70
   2  -7   9    1.00    1.26
   2  -7  10   81.67   11.58
   2  -7  10  106.25   11.03
   2  -7  10   97.51   11.64
   2  -7  11   63.25    7.07
   2  -7  11   46.10    7.60
   2  -7  11   67.23    8.07
   2  -7  12   48.01    6.43
   2  -7  12   34.48    6.06
   2  -7  12   43.73    5.20
   2  -7  13   52.63    5.66
   2  -7  13   38.85    6.60
   2  -7  14   15.31    3.29
   2  -7  15    6.82    2.21
   2  -7  15    5.38    1.98
   2  -7  16   39.81    5.69
   2  -7  16   52.18    5.93
   2  -7  16   49.53    6.16
   2  -7  17   61.19    5.11
   2  -7  17   47.82    5.11
  -2   6  15    1.43    0.72
  -2   6  14   -0.68    2.59
  -2   6  14    0.11    0.96
  -2   6  13   11.60    3.96
  -2   6  13   17.67    2.75
  -2   6  12    8.49    1.94
  -2   6  12   -0.51    3.23
  -2   6  11   -2.41    3.73
  -2   6  11    0.79    1.25
  -2   6  11   -0.71    3.93
  -2   6  11    0.45    1.26
  -2   6  10  188.08   19.24
  -2   6  10  157.29   22.70
  -2   6  10  190.61   18.69
  -2   6   9  309.86   42.32
  -2   6   9  400.83   39.82
  -2   6   9  383.90   39.19
  -2   6   8    1.55    1.41
  -2   6   8    2.08    1.61
  -2   6   8   -0.66    3.71
  -2   6   7  590.08   62.05
  -2   6   7  484.02   64.31
  -2   6   7  603.27   61.52
  -2   6   7  666.72   61.95
  -2   6   6  141.62   15.49
  -2   6   6  147.43   15.91
  -2   6   5   76.01   11.69
  -2   6   5   79.53    9.47
  -2   6   5   69.44   10.10
  -2   6   5   88.66    9.19
  -2   6   4  933.11   92.38
  -2   6   4  887.47   93.70
  -2   6   4  892.21   91.22
  -2   6   4  905.68   91.56
  -2   6   3  366.32   39.31
  -2   6   3  391.80   39.03
  -2   6   3  388.77   40.02
  -2   6   3  368.33   41.02
  -2   6   2   12.52    2.47
  -2   6   2   10.69    2.55
  -2   6   2   13.23    2.14
  -2   6   2   16.33    3.78
  -2   6   2   10.43    2.80
  -2   6   1  131.49   16.36
  -2   6   1  186.84   17.57
  -2   6   1  145.51   15.72
  -2   6   1  140.59   16.08
  -2   6   1  168.39   17.49
  -2   6   0   30.59    4.83
  -2   6   0   27.56    3.73
   2  -6   0   30.68    3.83
  -2   6  -1  183.58   17.04
   2  -6   1  162.67   15.36
  -2   6  -1  120.38   15.35
  -2   6  -1  132.85   15.04
  -2   6  -2    0.31    0.95
  -2   6  -2    0.93    0.95
  -2   6  -2   -0.17    1.30
   2  -6   3  188.25   18.34
   2  -6   3  165.55   18.38
  -2   6  -3  161.95   18.44
  -2   6  -3  169.71   19.58
  -2   6  -3  161.92   17.92
  -2   6  -3  200.39   20.12
  -2   6  -4    0.45    0.84
   2  -6   4    0.98    0.99
   2  -6   4    2.21    1.20
  -2   6  -4    1.59    1.51
  -2   6  -4    0.93    1.40
  -2   6  -5  307.50   34.27
  -2   6  -5  363.54   37.14
   2  -6   5  409.84   34.88
  -2   6  -5  356.72   35.05
   2  -6   5  315.18   35.39
   2  -6   5  318.40   34.71
   2  -6   5  293.84   35.32
   2  -6   6  557.33   55.80
  -2   6  -6  560.10   55.37
   2  -6   6  654.30   55.74
   2  -6   6  477.17   55.35
   2  -6   6  473.67   56.08
   2  -6   7   53.95    7.78
  -2   6  -7   58.17    7.18
   2  -6   7   56.28    7.47
   2  -6   7   76.36    7.52
   2  -6   7   55.34    7.28
   2  -6   8    5.88    2.27
   2  -6   8    5.69    2.02
   2  -6   8    9.13    1.96
   2  -6   8    6.29    1.96
   2  -6   9  122.46   11.56
   2  -6   9   82.22   11.96
   2  -6   9  108.06   12.12
   2  -6   9   89.56   11.65
   2  -6  10   47.88    6.75
   2  -6  10   53.89    6.23
   2  -6  10   45.51    7.05
   2  -6  10   51.65    7.00
   2  -6  11   54.99    6.34
   2  -6  11   47.40    7.40
   2  -6  12   37.48    6.39
   2  -6  12   44.17    5.16
   2  -6  13   18.28    4.31
   2  -6  13   26.81    4.53
   2  -6  14   65.74    7.97
   2  -6  14   50.25    7.76
   2  -6  15   49.29    7.18
   2  -6  15   46.42    7.11
   2  -6  15   59.79    7.07
   2  -6  16   27.73    3.96
   2  -6  16   23.37    4.04
   2  -6  16   23.77    4.08
   2  -6  17    8.69    2.02
   2  -6  17    9.02    1.78
   2  -6  17    7.45    1.90
   2  -6  18   -0.06    0.39
  -2   5  16   -0.17    0.76
  -2   5  15   19.50    2.96
  -2   5  14    0.71    1.19
  -2   5  14    0.40    1.42
  -2   5  13    8.54    2.13
  -2   5  13    9.02    2.59
  -2   5  13    6.12    3.62
  -2   5  12   29.60    4.65
  -2   5  12   28.89    4.05
  -2   5  11    9.54    2.62
  -2   5  11   -0.74    4.04
  -2   5  11    2.50    3.77
  -2   5  11    7.75    1.95
  -2   5  10    5.21    1.78
  -2   5  10    3.98    2.04
  -2   5  10    1.93    4.62
  -2   5   9   70.13   12.93
  -2   5   9  101.16   11.38
  -2   5   9   93.69   10.52
  -2   5   8    0.47    1.46
  -2   5   8   -0.14    1.06
  -2   5   8    1.18    3.41
  -2   5   7  217.07   21.95
  -2   5   7  212.13   22.62
  -2   5   7  172.80   24.47
  -2   5   6   67.61    7.49
  -2   5   6   61.78    7.64
   2  -5  -5   34.68    5.39
  -2   5   5   28.85    4.27
  -2   5   5   42.41    5.90
  -2   5   5   30.21    4.83
  -2   5   4   33.09    4.46
  -2   5   4   34.49    4.94
   2  -5  -4   31.88    5.25
  -2   5   4   29.09    5.85
   2  -5  -4   31.89    6.01
  -2   5   4   38.17    5.54
  -2   5   4   46.98    9.60
  -2   5   3  163.01   18.62
  -2   5   3  180.54   19.14
  -2   5   3  204.48   19.94
   2  -5  -3  187.11   20.86
   2  -5  -3  171.83   19.87
  -2   5   3  172.16   24.56
  -2   5   3  170.98   20.03
   2  -5  -2  225.31   27.09
  -2   5   2  181.82   29.97
  -2   5   2  290.27   26.48
   2  -5  -2  229.77   26.44
  -2   5   1    3.44    1.47
   2  -5  -1    1.91    1.88
   2  -5  -1    0.97    1.31
  -2   5   0  949.09   88.25
   2  -5   0  749.99   88.94
  -2   5  -1  339.02   34.96
  -2   5  -1  323.33   34.53
   2  -5   2  154.14   17.52
  -2   5  -2  179.92   18.59
   2  -5   2  141.90   18.88
  -2   5  -2  180.49   18.36
   2  -5   3  219.54   27.37
  -2   5  -3  261.34   27.19
  -2   5  -3  290.71   27.37
   2  -5   3  232.26   26.18
   2  -5   4  181.85   23.08
   2  -5   4  209.92   22.27
  -2   5  -4  211.97   23.06
  -2   5  -4  156.24   26.10
  -2   5  -4  236.57   23.37
   2  -5   5  285.85   32.56
  -2   5  -5  326.37   33.67
   2  -5   5  289.39   33.52
   2  -5   5  355.79   31.86
   2  -5   5  279.44   31.86
  -2   5  -5  262.44   36.92
  -2   5  -6   36.83    8.74
   2  -5   6   25.96    4.56
   2  -5   6   25.18    4.10
   2  -5   6   28.95    4.39
   2  -5   6   30.31    5.05
   2  -5   6   43.99    4.48
   2  -5   6   40.61    6.14
  -2   5  -6   33.77    6.08
   2  -5   7   11.15    2.70
   2  -5   7   19.86    2.62
   2  -5   7   13.75    2.55
   2  -5   7   14.10    2.77
   2  -5   7    9.44    2.31
   2  -5   8   54.51    6.34
   2  -5   8   43.21    6.53
   2  -5   8   34.00    5.74
   2  -5   9   24.48    4.53
   2  -5   9   21.18    3.92
   2  -5  10    8.51    2.76
   2  -5  10   13.33    2.11
   2  -5  10   12.64    2.71
   2  -5  10   15.11    3.18
   2  -5  10    8.29    2.19
   2  -5  11    1.90    1.89
   2  -5  11    3.54    2.02
   2  -5  11    2.25    1.40
   2  -5  11    0.70    1.66
   2  -5  12   62.27    7.71
   2  -5  12   54.27    7.73
   2  -5  12   44.66    6.55
   2  -5  13    2.80    2.02
   2  -5  13    2.14    1.51
   2  -5  13    0.68    2.04
   2  -5  14    8.38    2.52
   2  -5  14    9.42    3.03
   2  -5  14    5.33    2.80
   2  -5  14    1.85    1.47
   2  -5  15    6.28    2.39
   2  -5  15    7.56    2.69
   2  -5  15    7.24    2.29
   2  -5  16    0.26    1.68
   2  -5  16    0.72    1.42
   2  -5  16    0.68    1.56
   2  -5  17   27.64    4.17
   2  -5  17   29.70    3.68
   2  -5  17   21.75    3.69
   2  -5  18    6.34    1.10
   2  -5  18    8.02    1.68
  -2   4  16    4.14    1.62
  -2   4  15    8.91    2.12
  -2   4  15    8.31    2.54
  -2   4  14    4.09    2.22
  -2   4  14    4.36    1.81
  -2   4  13    0.50    2.81
  -2   4  13    4.74    1.75
  -2   4  13    8.18    2.73
  -2   4  12    7.39    2.65
  -2   4  12    1.70    3.43
  -2   4  12    7.99    2.00
  -2   4  11   15.00    2.64
  -2   4  11   11.80    4.58
  -2   4  11    9.12    2.90
  -2   4  10    1.16    3.36
  -2   4  10    0.53    1.39
  -2   4  10    0.61    1.04
  -2   4   9    0.56    0.96
  -2   4   9    0.49    1.51
  -2   4   9    2.73    3.31
  -2   4   8   10.54    2.51
  -2   4   8   11.24    2.04
  -2   4   8    6.47    3.76
  -2   4   7   12.38    4.18
  -2   4   7   15.29    2.38
   2  -4  -6   16.03    3.08
  -2   4   6   18.62    3.72
  -2   4   6   11.61    3.80
  -2   4   6   15.60    2.33
  -2   4   5    0.74    1.06
  -2   4   5   -0.79    2.83
   2  -4  -5    1.87    1.11
   2  -4  -5    0.55    1.44
  -2   4   5    2.25    1.47
  -2   4   4  248.69   24.77
   2  -4  -4  220.77   25.01
   2  -4  -4  214.96   24.36
   2  -4  -3  103.02   13.36
  -2   4   3  129.09   13.10
   2  -4  -3  106.04   12.80
   2  -4  -2 1916.80  210.47
   2  -4  -2 2037.60  209.89
  -2   4   2 2254.55  209.80
   2  -4  -1   18.77    4.04
  -2   4   1   18.22    3.23
   2  -4  -1   20.98    3.72
  -2   4   1   21.85    2.62
   2  -4   0  296.17   31.05
  -2   4   0  351.24   30.73
  -2   4  -1  518.80   45.81
   2  -4   1  361.58   45.78
   2  -4   2  193.77   21.27
   2  -4   2  180.04   22.26
  -2   4  -2  238.86   22.30
   2  -4   3  581.58   58.89
  -2   4  -3  612.25   59.80
   2  -4   3  532.20   59.71
   2  -4   4  179.35   20.76
   2  -4   4  190.51   20.22
   2  -4   5  591.62   62.40
   2  -4   5  611.08   62.02
   2  -4   6  926.64   89.96
  -2   4  -6  758.71   92.93
  -2   4  -6  840.82   90.43
   2  -4   6  907.89   89.77
  -2   4  -7  114.30   13.56
   2  -4   7   96.94   11.50
   2  -4   7  134.28   12.55
  -2   4  -7  125.48   15.69
   2  -4   7   93.84   11.65
   2  -4   7   83.86   10.97
   2  -4   7  119.12   12.79
   2  -4   8  213.92   18.36
   2  -4   8  169.18   18.66
   2  -4   8  187.80   19.15
   2  -4   8  157.02   19.00
   2  -4   8  140.49   18.28
   2  -4   9    5.79    1.63
   2  -4   9    5.04    2.03
   2  -4   9    5.41    1.75
   2  -4   9    3.87    1.97
   2  -4  10   15.91    3.05
   2  -4  10   18.82    3.59
   2  -4  10   17.00    3.69
   2  -4  10   21.07    3.44
   2  -4  11   68.97    8.97
   2  -4  11   66.11    9.17
   2  -4  11   81.12    8.82
   2  -4  11   58.53    8.07
   2  -4  12    2.07    1.97
   2  -4  12    2.55    2.07
   2  -4  12    2.85    1.63
   2  -4  13  132.90   13.72
   2  -4  13  115.40   13.95
   2  -4  13  108.68   13.97
   2  -4  13   99.55   12.71
   2  -4  14   82.62    9.32
   2  -4  14   73.52    9.59
   2  -4  14   58.24    8.31
   2  -4  14   72.42    9.66
   2  -4  15    3.40    1.92
   2  -4  15    2.41    1.55
   2  -4  15    1.46    1.90
   2  -4  15    2.30    2.25
   2  -4  16    5.28    1.79
   2  -4  16    7.42    2.30
   2  -4  16    4.20    2.38
   2  -4  16    4.89    1.59
   2  -4  17    8.19    2.47
   2  -4  17    7.63    1.87
   2  -4  17    9.86    1.80
   2  -4  18    4.12    1.48
  -2   3  18    7.10    1.27
  -2   3  17   18.53    3.23
  -2   3  17   19.42    2.86
  -2   3  16    1.13    1.21
  -2   3  16   -0.72    1.83
  -2   3  15   32.04    5.39
  -2   3  14   -0.31    1.78
  -2   3  13    8.71    2.76
  -2   3  13    6.38    3.81
  -2   3  12    5.27    3.91
  -2   3  12    8.99    2.87
  -2   3  11   38.95    5.43
  -2   3  11   16.83    5.70
  -2   3  10   -0.50    2.61
  -2   3  10    2.50    1.68
  -2   3   9    1.12    1.42
  -2   3   9    0.92    2.53
  -2   3   8  115.74   11.58
  -2   3   8   81.81   12.55
  -2   3   8   82.07   12.88
   2  -3  -7    7.68    1.92
  -2   3   7    2.90    2.51
  -2   3   7    1.78    2.16
  -2   3   7    4.98    2.03
   2  -3  -6  507.63   53.71
  -2   3   6  620.84   54.76
  -2   3   6  452.58   56.13
   2  -3  -6  508.16   53.35
   2  -3  -5   12.55    2.51
   2  -3  -5   16.93    2.81
  -2   3   5   11.33    2.67
   2  -3  -4  810.25   85.94
  -2   3   4  991.44   86.52
   2  -3  -4  775.84   86.19
  -2   3   3  919.11   84.95
   2  -3  -3  792.11   85.17
   2  -3  -3  800.79   84.69
  -2   3   2 1100.11  108.86
   2  -3  -2 1033.03  109.36
   2  -3  -2 1090.76  108.91
   2  -3  -1  110.52   12.05
  -2   3   1  110.37   11.27
   2  -3  -1   94.67   12.31
  -2   3   0  842.50   78.79
   2  -3   0  682.82   79.31
  -2   3  -1  635.15   64.41
   2  -3   2  686.58   73.47
  -2   3  -2  746.50   73.15
   2  -3   3    5.13    1.93
   2  -3   3    5.48    1.58
  -2   3  -3    8.02    1.97
   2  -3   4   81.32    9.93
  -2   3  -4   90.10   10.21
  -2   3  -4   82.12   10.48
   2  -3   4   81.36    9.75
   2  -3   5   73.13    8.75
  -2   3  -5   72.34    9.07
   2  -3   5   71.53    8.61
  -2   3  -5   62.78    9.19
  -2   3  -6 1806.00  221.79
   2  -3   6 2483.92  221.13
  -2   3  -7   30.42    6.15
   2  -3   7   27.26    3.80
   2  -3   7   32.81    4.15
   2  -3   7   23.84    4.02
   2  -3   8  234.73   22.02
   2  -3   8  228.30   21.60
   2  -3   8  178.49   21.14
   2  -3   8  183.79   21.80
   2  -3   9  112.76   12.13
   2  -3   9  110.69   11.77
   2  -3   9   91.22   11.35
   2  -3  10   16.85    3.07
   2  -3  10   21.12    3.71
   2  -3  10   19.12    3.32
   2  -3  11   27.11    4.62
   2  -3  11   30.35    4.42
   2  -3  11   24.77    4.05
   2  -3  12  131.47   14.63
   2  -3  12  108.36   13.68
   2  -3  12  138.63   15.06
   2  -3  13  141.48   15.24
   2  -3  13  143.12   15.75
   2  -3  13  113.69   14.50
   2  -3  14   12.55    3.05
   2  -3  14   15.87    3.82
   2  -3  14   19.22    3.55
   2  -3  15   44.66    5.72
   2  -3  15   38.26    6.04
   2  -3  15   37.03    5.50
   2  -3  16   11.54    2.57
   2  -3  16   10.46    3.33
   2  -3  16   14.11    2.90
   2  -3  16   12.23    2.35
   2  -3  17    0.22    1.62
   2  -3  17   -0.28    0.91
   2  -3  17    0.50    1.02
   2  -3  18   11.83    2.33
  -2   2  18    0.16    1.13
  -2   2  18   -0.65    0.87
  -2   2  17   29.74    4.67
  -2   2  17   26.92    3.84
  -2   2  16    0.56    1.79
  -2   2  16    0.77    1.29
  -2   2  15    8.12    3.04
  -2   2  15    5.38    1.88
  -2   2  14   21.26    3.63
  -2   2  14   25.99    4.77
  -2   2  13   14.03    3.60
  -2   2  13   20.97    4.25
  -2   2  13   22.69    3.40
  -2   2  12   83.49    8.52
  -2   2  12   76.69    7.03
  -2   2  11  183.07   29.94
  -2   2  11  361.98   29.96
  -2   2  11  177.71   29.64
  -2   2  11  326.34   28.58
  -2   2  10    4.38    1.75
  -2   2  10    2.22    2.27
  -2   2  10    3.27    1.20
  -2   2  10    1.70    2.54
  -2   2   9   12.54    2.05
  -2   2   9   11.31    4.07
  -2   2   9    8.83    3.45
  -2   2   9   13.95    2.71
  -2   2   8  152.82   16.14
   2  -2  -8  188.62   17.01
  -2   2   8  102.81   17.05
  -2   2   8  109.97   16.77
  -2   2   8  157.99   15.46
   2  -2  -7  187.85   18.85
  -2   2   7  133.54   19.31
   2  -2  -7  163.46   17.61
  -2   2   7  199.89   19.78
  -2   2   7  179.87   17.80
   2  -2  -6  302.84   30.09
  -2   2   6  320.68   30.88
   2  -2  -6  281.09   29.36
  -2   2   6  276.27   29.11
   2  -2  -5  233.35   24.38
  -2   2   5  272.00   25.27
   2  -2  -5  238.46   24.67
  -2   2   5  225.07   23.81
  -2   2   4  186.76   18.97
  -2   2   4  179.04   17.95
   2  -2  -4  165.89   18.57
   2  -2  -4  168.89   18.60
   2  -2  -3    1.94    1.03
   2  -2  -3    2.92    1.35
  -2   2   3    1.87    0.74
   2  -2  -2  180.35   19.22
  -2   2   1 1652.26  162.47
   2  -2  -1 1410.65  162.96
  -2   2   1 1711.77  162.48
   2  -2   0    4.23    1.43
  -2   2   0    4.23    1.21
  -2   2  -1 4591.99  449.74
   2  -2   1 4177.44  449.75
  -2   2  -1 4677.09  449.51
  -2   2  -2 1990.32  192.25
  -2   2  -2 1960.91  191.82
   2  -2   2 1804.95  191.82
  -2   2  -3 1868.95  182.31
   2  -2   3 1741.62  181.61
  -2   2  -3 1849.93  181.91
  -2   2  -4    2.41    1.42
  -2   2  -4    0.24    1.07
   2  -2   4   -0.14    0.94
   2  -2   5 2135.36  214.07
  -2   2  -6   28.05    4.77
   2  -2   6   29.05    3.71
   2  -2   7 3084.61  300.79
  -2   2  -7 3062.34  302.95
  -2   2  -7 2691.55  302.37
   2  -2   8  211.40   24.01
   2  -2   8  235.03   23.95
   2  -2   8  237.24   23.62
   2  -2   8  198.16   23.31
   2  -2   9  305.61   30.81
   2  -2   9  323.11   30.52
   2  -2   9  270.49   30.90
   2  -2   9  269.64   30.16
   2  -2  10    3.64    1.77
   2  -2  10    2.24    1.83
   2  -2  10    2.67    1.42
   2  -2  10    1.38    1.65
   2  -2  10    3.03    1.50
   2  -2  11   59.76    9.05
   2  -2  11   75.81    8.87
   2  -2  11   73.47    9.23
   2  -2  11   66.35    8.33
   2  -2  12   53.82    8.11
   2  -2  12   57.57    7.44
   2  -2  12   51.67    7.04
   2  -2  12   56.52    7.97
   2  -2  13    2.69    1.75
   2  -2  13    6.53    2.46
   2  -2  13    2.23    2.84
   2  -2  13    1.79    1.66
   2  -2  14   15.94    3.51
   2  -2  14   13.19    2.72
   2  -2  14   11.78    2.98
   2  -2  14    9.95    3.60
   2  -2  15   26.16    4.18
   2  -2  15   21.23    3.41
   2  -2  15   19.32    4.45
   2  -2  15   19.21    3.68
   2  -2  16    4.00    2.24
   2  -2  16    5.86    1.96
   2  -2  16    7.00    1.99
   2  -2  17   37.71    5.16
   2  -2  17   31.76    4.39
   2  -2  18    0.79    1.11
  -2   1  19    6.04    1.45
  -2   1  19    3.38    0.83
  -2   1  18   19.93    2.94
  -2   1  18   22.98    3.75
  -2   1  17    1.55    1.30
  -2   1  17    0.53    1.77
  -2   1  16    6.71    2.69
  -2   1  16    6.16    1.98
  -2   1  15    7.53    2.07
  -2   1  15    6.97    2.66
  -2   1  15    8.75    2.97
  -2   1  14   14.14    2.78
  -2   1  14   16.82    3.94
  -2   1  14   13.40    3.56
  -2   1  13   61.55    7.35
  -2   1  13   48.53    5.78
  -2   1  12    2.00    1.19
  -2   1  12    0.53    2.91
  -2   1  12   -0.83    1.68
  -2   1  12    0.62    1.52
  -2   1  11   89.40   16.89
  -2   1  11   82.55   16.33
  -2   1  11  220.87   17.38
  -2   1  11  188.73   15.85
  -2   1  10  766.52   63.06
  -2   1  10  361.13   62.61
  -2   1  10  417.36   63.12
  -2   1  10  789.32   61.98
  -2   1   9   13.36    1.95
  -2   1   9   14.61    3.98
  -2   1   9    6.74    2.84
  -2   1   9    5.62    2.77
   2  -1  -8  450.81   47.62
  -2   1   8  464.99   47.22
  -2   1   7 1149.39  122.76
   2  -1  -7 1228.15  122.29
   2  -1  -7 1182.94  120.94
  -2   1   7 1345.76  122.05
  -2   1   6 1847.22  183.03
   2  -1  -6 1770.69  181.59
   2  -1  -6 1789.55  182.48
  -2   1   6 1927.06  182.31
   2  -1  -5    6.75    1.30
  -2   1   5    6.97    1.85
  -2   1   4 2112.36  218.79
   2  -1  -4 2033.41  218.31
  -2   1   4 2477.66  218.73
   2  -1  -3    5.51    1.38
  -2   1   3    5.37    1.88
   2  -1  -3    3.70    1.16
   2  -1  -3    5.93    1.11
  -2   1   3    9.40    1.67
   2  -1  -2    0.76    0.72
   2  -1  -2    0.73    0.64
  -2   1   2    1.37    1.36
   2  -1  -2    1.75    1.16
   2  -1  -1 3136.74  317.38
  -2   1   1 3261.47  317.40
  -2   1   1 3152.01  317.87
  -2   1   1 3144.26  317.38
   2  -1   0   76.34    8.47
  -2   1   0   79.96    8.48
  -2   1   0   75.32    8.34
  -2   1  -1 1335.75  127.35
  -2   1  -1 1171.18  127.53
   2  -1   1 1280.78  127.36
  -2   1  -2 1341.46  138.90
  -2   1  -2 1358.95  138.98
   2  -1   2 1426.83  138.64
  -2   1  -3  621.43   63.94
  -2   1  -3  590.51   63.67
   2  -1   3  657.66   63.40
  -2   1  -4  566.82   62.04
   2  -1   4  639.24   61.66
  -2   1  -4  611.62   62.39
   2  -1   5  143.90   15.19
  -2   1  -5  155.39   16.47
   2  -1   6  525.51   52.87
  -2   1  -6  529.30   54.68
  -2   1  -7   19.65    3.81
  -2   1  -7   14.27    3.48
   2  -1   8   37.05    4.82
  -2   1  -8   44.08    6.27
  -2   1  -8   34.49    5.61
   2  -1   8   28.51    4.51
   2  -1   8   25.14    3.88
   2  -1   9   31.33    4.99
   2  -1   9   33.31    5.04
   2  -1   9   35.37    4.85
   2  -1  10    7.04    2.32
   2  -1  10    5.60    2.26
   2  -1  10    5.57    1.87
   2  -1  11   28.12    4.26
   2  -1  11   22.03    4.69
   2  -1  11   25.70    4.53
   2  -1  12  165.41   19.79
   2  -1  12  175.96   18.86
   2  -1  12  169.75   19.51
   2  -1  13   33.55    5.41
   2  -1  13   28.53    5.51
   2  -1  14  164.14   17.86
   2  -1  14  145.43   18.22
   2  -1  15  125.26   15.27
   2  -1  15  128.53   14.48
   2  -1  16   47.89    6.83
   2  -1  17   15.55    2.53
   2  -1  17   12.43    2.78
   2  -1  18    1.40    0.75
  -2   0  19    5.42    1.08
  -2   0  18   13.45    2.28
  -2   0  17    6.36    2.12
  -2   0  17    9.97    2.12
  -2   0  16    7.38    2.73
  -2   0  16    7.98    2.11
  -2   0  15   55.55    8.37
  -2   0  15   61.90    7.37
  -2   0  14   83.00   12.66
  -2   0  14  117.38   11.90
  -2   0  13   36.11    4.64
  -2   0  13   33.48    4.34
  -2   0  12   43.93    5.86
  -2   0  12   22.58    5.27
  -2   0  12   51.43    5.34
  -2   0  12   42.14    4.79
  -2   0  12   12.79    5.51
  -2   0  11  233.56   19.69
  -2   0  11  201.41   18.33
  -2   0  10    2.58    1.51
  -2   0  10    1.97    2.08
  -2   0  10    2.97    1.00
  -2   0   9    6.10    2.00
  -2   0   9    1.01    1.73
  -2   0   9    2.38    1.26
   2   0  -9    1.91    1.27
   2   0  -8  133.04   15.97
  -2   0   8  154.29   16.25
  -2   0   7   70.49    8.43
  -2   0   7   63.79    7.64
   2   0  -7   68.01    7.07
  -2   0   6 3374.95  318.40
   2   0  -6 3101.84  317.77
  -2   0   5 1199.26  119.38
   2   0  -5 1108.01  119.54
   2   0  -5 1218.23  118.96
   2   0  -4  251.02   26.06
  -2   0   4  210.15   25.88
   2   0  -4  274.88   25.74
  -2   0   4  246.42   26.28
  -2   0   4  286.16   26.58
  -2   0   3 6081.68  588.91
   2   0  -3 5882.65  588.69
   2   0  -3 6216.00  588.56
  -2   0   3 5838.38  589.08
  -2   0   3 5419.88  588.67
  -2   0   2  434.51   42.46
   2   0  -2  407.23   42.30
   2   0  -2  410.52   42.33
  -2   0   2  426.05   42.51
   2   0  -1  214.85   22.33
   2   0  -1  219.56   22.00
  -2   0   1  212.47   22.05
  -2   0   0 8165.55  838.54
   2   0   0 8623.35  838.71
  -2   0   0 8583.03  838.94
   2   0   1  698.04   69.87
  -2   0  -1  620.19   69.98
  -2   0  -1  740.48   69.74
  -2   0  -2 1372.56  145.62
  -2   0  -2 1623.40  145.71
   2   0   2 1428.98  145.40
  -2   0  -2 1395.23  145.86
  -2   0  -3  150.10   14.88
  -2   0  -3  123.09   14.41
   2   0   3  137.31   14.10
  -2   0  -3  137.83   14.76
   2   0   4    8.86    1.37
  -2   0  -4   10.54    2.16
  -2   0  -4    8.12    1.71
   2   0   5  195.44   19.66
  -2   0  -5  182.96   20.12
  -2   0  -5  194.05   20.96
  -2   0  -5  200.38   20.73
  -2   0  -6    1.09    1.14
  -2   0  -6    1.04    1.32
  -2   0  -6    1.03    1.40
   2   0   7    0.90    0.69
  -2   0  -7    0.77    1.13
  -2   0  -7    0.63    1.20
   2   0   8  120.99   13.09
  -2   0  -8  165.14   15.18
   2   0   8  144.97   13.46
  -2   0  -8  192.19   15.12
  -2   0  -8  177.82   15.35
   2   0   8  110.68   12.34
   2   0   9    4.33    2.43
   2   0   9    8.73    2.32
   2   0   9    6.91    1.73
   2   0   9    8.26    2.33
   2   0  10   85.41    9.54
   2   0  10   89.94    8.54
   2   0  11   90.67   10.82
   2   0  11   87.34   10.15
   2   0  11   77.89   10.82
   2   0  12  172.63   19.38
   2   0  12  179.34   18.93
   2   0  12  151.22   18.14
   2   0  13   28.89    5.62
   2   0  13   35.17    5.24
   2   0  13   31.08    4.91
   2   0  14  102.98   13.12
   2   0  14  113.03   12.57
   2   0  14  101.93   12.28
   2   0  15  166.87   18.26
   2   0  15  166.32   18.95
   2   0  16   91.79   10.86
   2   0  16   90.00   10.33
   2   0  17    6.29    1.55
   2   0  17    3.13    1.34
  -2  -1  20    2.88    0.91
  -2  -1  19    0.23    0.54
  -2  -1  19   -0.34    1.26
  -2  -1  18   11.42    2.04
  -2  -1  18   10.52    2.97
  -2  -1  18   13.63    2.59
  -2  -1  17    0.44    1.12
  -2  -1  17    1.46    2.12
  -2  -1  17    0.51    1.54
  -2  -1  16    1.43    1.33
  -2  -1  16    3.55    2.53
  -2  -1  16    1.28    2.15
  -2  -1  16    2.81    1.45
  -2  -1  15   68.29    9.63
  -2  -1  15   58.33    9.43
  -2  -1  15   66.74    8.34
  -2  -1  15   85.62    8.92
  -2  -1  14   20.75    4.52
  -2  -1  14   15.95    4.48
  -2  -1  14   27.02    4.03
  -2  -1  14   22.83    3.55
  -2  -1  13  419.92   35.70
  -2  -1  13  400.96   36.40
  -2  -1  13  333.14   34.78
  -2  -1  12   19.14    3.63
  -2  -1  12   12.38    3.42
  -2  -1  12   16.35    2.67
  -2  -1  12   17.90    3.13
  -2  -1  11  223.84   23.61
  -2  -1  11  236.02   24.61
  -2  -1  10   64.76    8.27
  -2  -1  10   65.60    7.56
  -2  -1   9    1.76    1.03
  -2  -1   9    2.85    1.61
   2   1  -8  128.82   13.46
  -2  -1   8  108.10   12.23
  -2  -1   8  125.61   13.68
  -2  -1   8  101.51   13.48
   2   1  -7  222.79   25.07
  -2  -1   7  284.86   26.24
  -2  -1   7  226.75   24.36
   2   1  -6 1454.88  165.90
  -2  -1   6 1651.20  165.44
   2   1  -6 1727.02  165.09
   2   1  -5  248.20   26.03
   2   1  -5  246.81   26.69
  -2  -1   5  268.29   26.34
  -2  -1   5  268.73   27.33
  -2  -1   4   43.62    5.17
   2   1  -4   42.14    5.33
  -2  -1   4   45.46    5.95
   2   1  -4   46.54    5.02
  -2  -1   3 1798.51  180.23
   2   1  -3 1903.63  180.14
   2   1  -3 1673.91  180.28
   2   1  -2 1615.38  143.55
   2   1  -2 1199.52  143.46
  -2  -1   2 1437.31  143.60
  -2  -1   2 1549.87  143.69
  -2  -1   1 1143.11  108.12
   2   1  -1 1132.83  108.03
   2   1  -1  815.08  108.53
   2   1   0 2740.24  259.51
  -2  -1   0 2685.82  259.63
   2   1   0 2849.06  259.97
  -2  -1   0 2512.50  259.03
  -2  -1  -1  489.75   49.51
   2   1   1  488.55   49.34
   2   1   2  110.90   10.97
  -2  -1  -2  105.22   10.67
  -2  -1  -2  100.11   10.69
  -2  -1  -2   98.52   11.53
  -2  -1  -2  106.89   11.19
  -2  -1  -3    0.65    1.00
   2   1   3    2.07    0.68
  -2  -1  -3    2.16    0.63
  -2  -1  -3    1.51    0.86
  -2  -1  -3    1.97    1.14
  -2  -1  -4   98.65   11.69
  -2  -1  -4  106.57   11.01
  -2  -1  -4  136.34   13.10
  -2  -1  -4   94.32   11.04
  -2  -1  -4   99.90   11.64
  -2  -1  -5  240.79   26.92
  -2  -1  -5  283.33   28.03
  -2  -1  -5  273.56   27.16
  -2  -1  -5  247.61   28.92
  -2  -1  -5  282.54   28.02
  -2  -1  -6    0.99    1.00
  -2  -1  -6    0.34    0.58
  -2  -1  -6    0.91    0.70
  -2  -1  -6    0.26    1.21
  -2  -1  -7   77.60    8.58
   2   1   7   53.32    7.21
   2   1   7   66.70    7.65
  -2  -1  -7   75.78    8.72
   2   1   7   52.73    6.73
   2   1   8    1.00    0.95
   2   1   8    1.67    1.30
   2   1   8    0.67    1.54
   2   1   8    1.79    1.39
   2   1   9    3.18    1.72
   2   1   9    3.28    1.38
   2   1   9    0.77    1.72
   2   1   9    3.94    1.84
   2   1  10  108.49   10.77
   2   1  10  151.53   12.26
   2   1  11   58.27    6.55
   2   1  11   68.52    7.28
   2   1  11   62.67    7.53
   2   1  12   22.97    4.71
   2   1  12   25.17    4.28
   2   1  12   23.14    4.06
   2   1  13    8.16    2.28
   2   1  13    7.69    2.34
   2   1  13    6.47    2.70
   2   1  14    1.75    1.99
   2   1  14    1.01    1.59
   2   1  15    8.72    2.21
   2   1  15    3.74    1.96
   2   1  16    5.72    1.67
   2   1  16    4.11    1.47
   2   1  17    7.74    2.36
   2   1  17    6.56    1.34
  -2  -2  20   12.40    1.92
  -2  -2  19    0.57    0.87
  -2  -2  19    1.36    1.28
  -2  -2  18    2.22    1.70
  -2  -2  18    1.66    1.81
  -2  -2  18    2.06    0.93
  -2  -2  17    3.87    2.29
  -2  -2  17    2.03    2.10
  -2  -2  17    5.58    1.55
  -2  -2  17    6.64    1.81
  -2  -2  16   35.40    6.24
  -2  -2  16   48.88    5.74
  -2  -2  16   33.98    4.92
  -2  -2  16   37.54    6.13
  -2  -2  15   -0.23    1.51
  -2  -2  15    1.12    2.26
  -2  -2  15    1.64    2.16
  -2  -2  15    0.17    1.11
  -2  -2  14  158.11   22.09
  -2  -2  14  198.69   20.83
  -2  -2  14  216.33   21.59
  -2  -2  14  199.20   22.12
  -2  -2  13  149.32   14.55
  -2  -2  13  136.12   14.91
  -2  -2  13  125.22   13.68
  -2  -2  12  159.07   15.81
  -2  -2  12  177.13   17.11
  -2  -2  11  111.19   11.03
  -2  -2  11  101.11    9.96
  -2  -2  10   22.26    3.56
   2   2  -9  205.38   22.88
  -2  -2   9  201.80   23.07
   2   2  -8   19.51    3.75
  -2  -2   8   19.71    3.90
  -2  -2   8   21.01    3.03
  -2  -2   7   -0.49    2.47
   2   2  -7    0.91    1.05
  -2  -2   7    1.22    0.87
   2   2  -6    6.07    1.73
  -2  -2   6    5.41    1.32
  -2  -2   5 2690.66   21.77
   2   2  -5 2624.70   25.94
  -2  -2   4 2189.99  227.60
   2   2  -4 2175.44  227.80
   2   2  -3    8.62    1.67
   2   2  -3    9.07    1.55
  -2  -2   3    8.62    1.65
  -2  -2   2   14.84    2.45
   2   2  -2   18.69    2.28
   2   2  -1  206.86   20.84
   2   2   0 1439.12  142.36
   2   2   0 1466.26  142.98
  -2  -2   0 1369.95  142.49
   2   2   1 1159.15  120.92
  -2  -2  -1 1176.65  120.60
  -2  -2  -1 1413.96  123.12
  -2  -2  -2  322.47   31.02
  -2  -2  -2  263.41   28.23
  -2  -2  -3  699.43   70.42
  -2  -2  -3  684.24   73.13
  -2  -2  -4    2.32    0.98
  -2  -2  -4    2.74    0.52
  -2  -2  -4    1.11    1.87
  -2  -2  -4    4.17    1.45
  -2  -2  -5   18.04    2.36
  -2  -2  -5   19.74    2.81
  -2  -2  -5   22.72    3.57
   2   2   6  152.45   14.48
  -2  -2  -6  179.95   15.53
   2   2   7    6.75    2.90
   2   2   7   14.00    2.69
   2   2   7   10.49    1.88
   2   2   8    4.49    2.47
   2   2   8    8.07    2.21
   2   2   8    4.93    2.87
   2   2   8    8.00    1.79
   2   2   8    9.12    2.33
   2   2   9  136.67   14.15
   2   2   9  158.10   14.55
   2   2   9  123.30   13.27
   2   2  10    0.27    1.52
   2   2  10    0.46    2.38
   2   2  10    1.08    1.49
   2   2  10    1.79    1.43
   2   2  11   19.98    3.74
   2   2  11   16.28    3.02
   2   2  11   19.40    3.31
   2   2  12    4.99    2.17
   2   2  12    3.51    1.76
   2   2  13   27.58    4.39
   2   2  13   27.44    4.75
   2   2  14    0.54    1.33
   2   2  14    0.22    1.32
   2   2  15   26.13    3.82
   2   2  16   -0.10    0.88
   2   2  16    0.29    1.53
  -2  -3  19    1.58    1.12
  -2  -3  19   -0.46    1.00
  -2  -3  18    0.84    1.57
  -2  -3  18    0.22    1.50
  -2  -3  18   -0.66    1.16
  -2  -3  17    2.42    1.64
  -2  -3  17    3.02    2.10
  -2  -3  17    3.37    2.48
  -2  -3  16   44.74    7.01
  -2  -3  16   51.92    6.75
  -2  -3  16   49.57    7.52
  -2  -3  15    0.38    2.12
  -2  -3  15    0.64    1.95
  -2  -3  15    1.69    1.78
  -2  -3  14  221.60   24.88
  -2  -3  14  181.41   24.99
  -2  -3  14  265.55   24.71
  -2  -3  13  113.07   12.27
  -2  -3  13  105.92   11.73
  -2  -3  12   93.42   11.83
  -2  -3  12  105.74   11.78
  -2  -3  11   23.56    3.93
  -2  -3  10    3.77    1.96
  -2  -3  10    3.35    1.40
  -2  -3   9  104.70   12.31
  -2  -3   8   33.75    5.38
  -2  -3   8   28.96    4.08
   2   3  -8   26.79    4.71
   2   3  -7  396.52   41.06
  -2  -3   7  427.70   40.30
   2   3  -6 1324.39  132.36
  -2  -3   6 1101.54  135.18
  -2  -3   6 1352.27  131.77
  -2  -3   5  498.99   58.01
  -2  -3   5  564.13   54.44
   2   3  -5  508.04   54.69
  -2  -3   4   70.19   12.37
  -2  -3   4   97.95   10.06
   2   3  -4   85.20   10.04
  -2  -3   4   93.77   11.09
  -2  -3   3  551.15   58.16
  -2  -3   3  555.39   61.36
  -2  -3   3  613.98   59.41
   2   3  -3  578.75   58.03
   2   3  -2  417.74   45.64
   2   3  -2  463.37   45.39
  -2  -3   2  476.63   46.92
  -2  -3   1    4.17    3.36
   2   3  -1    6.45    0.80
  -2  -3   1    6.03    1.50
   2   3   0  105.27   11.39
  -2  -3   0   73.66   13.15
  -2  -3   0  100.65   10.89
   2   3   1 1835.88  174.29
  -2  -3  -1 1472.14  176.91
  -2  -3  -1 1726.55  173.82
  -2  -3  -2  564.23   76.67
  -2  -3  -2  771.80   73.62
  -2  -3  -3 1109.02  111.88
  -2  -3  -4  341.14   32.92
  -2  -3  -4  291.42   32.22
   2   3   5   15.89    3.01
   2   3   6   52.32   10.53
   2   3   6   74.41    9.17
   2   3   7  164.29   25.88
   2   3   7  291.63   25.74
   2   3   7  315.75   26.87
   2   3   7  215.84   24.22
   2   3   8   20.58    5.58
   2   3   8   27.08    5.23
   2   3   8   30.51    4.57
   2   3   8   24.13    3.63
   2   3   9  202.85   17.96
   2   3   9  169.72   16.69
   2   3  10   53.79   10.90
   2   3  10  111.83   10.45
   2   3  11   24.81    6.82
   2   3  11   68.83    6.78
   2   3  12    1.73    2.51
   2   3  12    0.76    1.52
   2   3  13   -1.40    1.58
   2   3  14   18.00    3.00
   2   3  15    2.83    1.22
   2   3  15    3.71    1.82
  -2  -4  19    5.48    1.49
  -2  -4  19    2.65    1.16
  -2  -4  18    0.55    1.12
  -2  -4  18    2.65    1.79
  -2  -4  18    0.57    1.10
  -2  -4  17   17.53    3.62
  -2  -4  17   19.58    4.06
  -2  -4  17   20.45    3.46
  -2  -4  16   16.78    3.80
  -2  -4  16   25.15    4.79
  -2  -4  16   23.98    4.10
  -2  -4  15   94.77   11.81
  -2  -4  15   95.00   11.47
  -2  -4  14    1.79    1.93
  -2  -4  14    1.50    1.85
  -2  -4  13  406.14   43.64
  -2  -4  13  364.86   44.12
  -2  -4  13  464.62   43.61
  -2  -4  12    1.27    1.48
  -2  -4  12    2.09    2.16
  -2  -4  12    1.13    1.75
  -2  -4  11    6.60    2.62
  -2  -4  11    9.64    2.33
  -2  -4  10   92.90   11.54
  -2  -4   9   31.81    5.80
   2   4  -9   54.85    5.70
   2   4  -8  153.40   14.43
  -2  -4   8  147.99   13.15
   2   4  -8  132.69   12.41
   2   4  -7   -0.31    1.43
   2   4  -7    1.72    1.41
  -2  -4   7    2.46    1.25
   2   4  -6    4.82    1.74
  -2  -4   6    5.10    1.59
  -2  -4   5 1471.17  137.85
   2   4  -5 1334.46  137.97
  -2  -4   5 1090.07  141.89
   2   4  -4   12.55    2.44
  -2  -4   4   14.56    3.30
  -2  -4   4   15.01    5.58
  -2  -4   4   18.12    2.80
   2   4  -3   12.95    2.34
  -2  -4   3    7.32    4.86
   2   4  -3   11.35    2.00
  -2  -4   3   11.65    2.26
  -2  -4   3   11.85    3.04
   2   4  -2  178.31   17.66
   2   4  -2  158.40   17.58
  -2  -4   2  188.32   19.31
  -2  -4   1    0.82    3.14
  -2  -4   1    1.67    1.06
   2   4  -1    2.97    1.49
  -2  -4   1    3.68    1.65
  -2  -4   0   61.98   13.24
  -2  -4   0   90.46   10.33
  -2  -4   0  101.70   11.02
   2   4   0   87.95   10.71
   2   4   1    2.63    1.23
  -2  -4  -1    3.83    1.62
  -2  -4  -1    1.27    1.05
  -2  -4  -2  462.39   47.72
   2   4   3    3.27    1.58
  -2  -4  -3    3.92    1.50
   2   4   4   71.55    9.00
   2   4   5    6.05    2.03
   2   4   6    9.93    4.23
   2   4   6   18.39    2.79
   2   4   7    7.63    2.31
   2   4   7    5.81    1.51
   2   4   7    1.59    2.66
   2   4   7   10.97    3.97
   2   4   8    2.61    3.01
   2   4   8    6.46    1.62
   2   4   8    3.85    3.00
   2   4   9   42.85    8.38
   2   4   9   37.53    7.85
   2   4   9   43.54    7.87
   2   4   9   66.38    6.71
   2   4  10    1.03    1.31
   2   4  10    3.74    2.96
   2   4  11    6.50    3.33
   2   4  11   12.86    2.49
   2   4  12    0.63    1.21
   2   4  12   -1.47    1.97
   2   4  13    3.67    1.44
   2   4  14   41.18    4.84
  -2  -5  19   40.21    4.94
  -2  -5  18   63.42    7.47
  -2  -5  17   25.10    3.87
  -2  -5  17   33.49    4.37
  -2  -5  17   22.29    3.67
  -2  -5  16   -0.22    1.32
  -2  -5  16    1.32    1.95
  -2  -5  15   10.30    3.40
  -2  -5  15    7.78    2.53
  -2  -5  15   12.64    3.05
  -2  -5  14   80.23   10.79
  -2  -5  14   87.55   10.25
  -2  -5  14   74.31    9.90
  -2  -5  13    5.27    2.71
  -2  -5  13    4.35    2.13
  -2  -5  13    9.71    2.06
  -2  -5  12  283.38   32.78
  -2  -5  12  357.44   32.59
  -2  -5  12  274.09   33.39
  -2  -5  11  119.63   15.50
  -2  -5  11  143.21   15.13
  -2  -5  10   -0.28    1.46
   2   5 -10    0.87    1.03
  -2  -5  10    0.20    1.32
   2   5  -9    6.03    1.70
  -2  -5   9    4.53    1.90
   2   5  -9    6.80    1.20
   2   5  -8   53.90    5.26
   2   5  -8   51.02    6.07
  -2  -5   7    2.14    1.28
   2   5  -7    1.22    0.65
   2   5  -7    0.95    1.14
   2   5  -7    1.49    0.99
   2   5  -7    2.00    1.79
   2   5  -6  279.04   26.23
  -2  -5   6  246.40   27.46
   2   5  -6  241.37   26.86
   2   5  -6  222.12   27.46
  -2  -5   5  216.75   24.02
   2   5  -5  213.69   24.51
   2   5  -5  165.29   23.99
   2   5  -5  257.54   22.89
   2   5  -5  213.66   23.50
   2   5  -5  211.98   23.94
   2   5  -4  302.14   40.39
  -2  -5   4  380.35   40.40
   2   5  -4  417.12   39.21
   2   5  -3  357.95   41.57
   2   5  -3  402.89   42.28
   2   5  -3  443.81   41.50
   2   5  -2   55.76    7.89
   2   5  -2   51.45    7.35
   2   5  -2   59.43    7.28
  -2  -5   2   69.29    7.89
   2   5  -2   64.43    6.63
  -2  -5   2   60.07    8.19
   2   5  -1   46.25    6.56
   2   5  -1   55.25    6.59
  -2  -5   1   59.36    7.10
   2   5  -1   42.97    6.91
   2   5  -1   48.07    7.28
   2   5  -1   58.12    5.87
  -2  -5   1   51.66    7.24
   2   5   0  180.62   21.23
   2   5   0  178.33   21.79
   2   5   0  189.67   21.22
  -2  -5   0  208.01   21.85
   2   5   0  174.13   21.06
   2   5   0  222.72   20.49
  -2  -5   0  208.68   22.05
   2   5   0  213.74   22.20
   2   5   1    3.45    1.39
   2   5   1    2.83    1.40
   2   5   1    5.25    1.55
   2   5   1    6.82    2.17
   2   5   1    5.18    1.04
   2   5   2    0.56    0.86
   2   5   2   -0.28    1.34
   2   5   2    1.05    0.67
   2   5   3  202.99   24.59
   2   5   3  184.30   23.85
   2   5   3  252.45   23.17
   2   5   4   26.38    4.60
   2   5   5   17.09    3.63
   2   5   6    0.57    2.64
   2   5   6    7.28    2.38
   2   5   6   10.02    4.12
   2   5   7    2.46    3.38
   2   5   7    4.07    3.55
   2   5   7    4.40    1.33
   2   5   8   -0.49    3.12
   2   5   8    1.99    1.19
   2   5   8    2.84    2.97
   2   5   9    9.81    3.76
   2   5   9   20.30    2.90
   2   5   9   13.88    4.41
   2   5  10    8.23    1.83
   2   5  10    2.98    2.61
   2   5  10    5.39    2.83
   2   5  11    0.72    1.93
   2   5  11    8.20    1.75
   2   5  12    1.92    1.05
  -2  -6  18    5.13    1.60
  -2  -6  17    8.12    2.30
  -2  -6  17    7.92    2.10
  -2  -6  16   32.08    5.17
  -2  -6  15  165.78   18.94
  -2  -6  14    3.40    2.45
  -2  -6  14    4.00    1.50
  -2  -6  14    5.36    2.48
  -2  -6  13    5.97    2.57
  -2  -6  13    6.61    2.33
  -2  -6  13    7.24    2.00
  -2  -6  12  114.25   14.27
  -2  -6  12  128.35   13.51
  -2  -6  12  111.12   13.67
  -2  -6  11   73.12    9.52
   2   6 -11   72.80    8.78
  -2  -6  11   73.63    9.11
   2   6 -10   14.02    2.02
  -2  -6  10    9.37    2.87
   2   6 -10   13.37    2.69
  -2  -6  10   13.74    2.90
  -2  -6   9   44.79    7.23
   2   6  -9   63.46    7.42
   2   6  -9   70.56    6.58
  -2  -6   9   43.59    6.91
  -2  -6   8  120.80   15.76
  -2  -6   8  121.30   16.07
   2   6  -8  141.82   16.17
   2   6  -7    8.92    1.50
   2   6  -7    7.89    2.05
  -2  -6   7    6.05    1.73
   2   6  -6   16.51    2.10
   2   6  -6   15.75    2.78
   2   6  -6    6.60    2.71
  -2  -6   6    9.92    2.13
   2   6  -5   23.88    2.93
   2   6  -5   21.06    3.58
   2   6  -5   17.07    3.94
   2   6  -4  116.40   17.71
   2   6  -4  174.09   16.54
   2   6  -3    6.51    1.87
   2   6  -3    4.87    2.17
   2   6  -2   59.12    6.04
   2   6  -2   49.42    6.73
   2   6  -2   41.23    7.20
   2   6  -1    3.41    1.65
   2   6  -1    4.32    1.67
   2   6  -1    2.61    1.84
   2   6  -1    4.11    1.10
   2   6   0   26.97    4.78
   2   6   0   40.57    4.26
   2   6   0   31.27    4.92
   2   6   0   36.29    5.78
   2   6   1   30.00    4.76
   2   6   1   27.33    4.61
   2   6   1   37.64    4.08
   2   6   1   31.66    5.45
   2   6   2  182.58   16.93
   2   6   2  134.23   18.33
   2   6   2  138.76   17.72
   2   6   3   18.35    2.42
   2   6   3   14.47    3.53
   2   6   3   13.44    3.18
   2   6   4   40.54    6.34
   2   6   5   90.37   13.16
   2   6   6    1.60    3.45
   2   6   6    0.61    2.44
   2   6   7   19.65    5.78
   2   6   7   12.19    4.65
   2   6   8    4.50    3.95
   2   6   8    2.10    2.90
   2   6   8    2.12    1.52
   2   6   9   44.68    7.67
   2   6   9   48.30    7.60
   2   6  10    0.97    2.13
   2   6  10    0.33    1.84
   2   6  11    5.22    2.06
  -2  -7  18   -0.09    0.72
  -2  -7  17    5.22    1.61
  -2  -7  16    0.18    1.41
  -2  -7  16    2.39    1.64
  -2  -7  15   16.60    3.19
  -2  -7  15   17.69    3.43
  -2  -7  15   15.15    2.37
  -2  -7  14   76.55   10.05
  -2  -7  14   89.97    9.62
  -2  -7  14   77.96    9.91
  -2  -7  13   23.44    4.23
  -2  -7  13   25.63    3.89
  -2  -7  13   23.43    4.25
  -2  -7  12  137.48   16.71
  -2  -7  12  141.60   16.90
  -2  -7  12  171.58   16.85
  -2  -7  11  156.18   17.55
  -2  -7  11  167.56   17.30
  -2  -7  11  142.87   17.15
  -2  -7  10    7.38    2.35
  -2  -7  10    9.40    2.44
   2   7 -10    6.73    2.18
   2   7 -10    9.45    1.68
  -2  -7   9   77.29   10.08
  -2  -7   9   73.95    9.82
   2   7  -9   84.85   10.32
   2   7  -9   97.63    9.44
   2   7  -8    0.72    1.25
  -2  -7   8    1.03    1.15
   2   7  -8    0.51    0.91
   2   7  -7   72.32    9.03
  -2  -7   7   61.47    8.14
   2   7  -6   36.64    5.19
   2   7  -6   48.95    5.09
   2   7  -6   32.71    6.29
   2   7  -6   38.68    5.74
   2   7  -5  112.97   15.36
   2   7  -5  109.13   16.13
   2   7  -4   79.34   10.68
   2   7  -3    4.51    2.40
   2   7  -3    2.93    1.17
   2   7  -3    2.39    1.66
   2   7  -2  132.47   20.59
   2   7  -2  206.75   19.36
   2   7  -1    1.52    0.98
   2   7  -1   -0.38    1.84
   2   7   0   35.90    5.66
   2   7   0   34.35    6.24
   2   7   0   42.94    4.85
   2   7   1   -0.27    1.38
   2   7   1    0.37    1.86
   2   7   1   -0.10    0.86
   2   7   2   82.92   12.38
   2   7   2  111.59   11.10
   2   7   2   96.58   12.22
   2   7   3   21.30    2.84
   2   7   3   14.23    3.76
   2   7   4   30.99    7.09
   2   7   5    1.24    3.07
   2   7   5    9.73    4.60
   2   7   6   45.36    7.87
   2   7   6   21.57    6.24
   2   7   7   11.76    4.36
   2   7   7   20.55    5.71
   2   7   7   22.93    3.48
   2   7   8   26.83    5.63
   2   7   8   40.48    4.68
   2   7   8   25.45    6.07
   2   7   9   33.49    5.58
   2   7   9   24.31    4.65
   2   7  10    2.89    1.64
  -2  -8  17   30.33    3.60
  -2  -8  16    0.33    0.86
  -2  -8  15   15.83    2.53
  -2  -8  15   16.32    2.79
  -2  -8  15   12.14    1.98
  -2  -8  14  172.17   19.64
  -2  -8  14  219.37   19.76
  -2  -8  14  164.31   19.68
  -2  -8  13   10.69    2.31
  -2  -8  13    6.05    2.05
  -2  -8  13    7.93    2.14
  -2  -8  12    7.87    2.12
  -2  -8  12    9.92    2.45
  -2  -8  12   11.71    2.63
  -2  -8  11  124.56   14.08
  -2  -8  11  150.09   14.59
   2   8 -11  125.09   13.45
  -2  -8  11  114.82   14.05
  -2  -8  10    3.69    1.62
   2   8 -10    1.52    1.03
  -2  -8  10    3.57    1.87
   2   8  -9   24.86    3.29
  -2  -8   9   20.27    3.48
  -2  -8   9   25.13    4.07
   2   8  -8   39.52    4.90
   2   8  -7    1.57    1.27
   2   8  -7    4.54    1.37
   2   8  -6    2.09    2.32
   2   8  -6    3.37    1.35
   2   8  -6    2.12    1.45
   2   8  -5  177.35   20.78
   2   8  -5  137.53   21.67
   2   8  -4    6.59    2.12
   2   8  -4    1.63    2.10
  -2  -8   3   97.46   11.50
   2   8  -3  115.91   11.24
   2   8  -3   79.06   12.51
   2   8  -3   99.47   12.28
  -2  -8   2  673.95   68.71
   2   8  -2  664.44   69.61
   2   8  -2  762.86   68.45
   2   8  -2  499.15   69.74
   2   8  -1   25.47    3.57
  -2  -8   1   26.74    3.90
   2   8  -1   28.87    4.79
   2   8  -1   23.83    4.95
   2   8   0   23.19    4.93
   2   8   0   31.24    3.84
   2   8   0   24.22    4.57
   2   8   1  115.47   12.71
   2   8   1  108.65   11.28
   2   8   1   79.80   12.28
   2   8   2   -0.31    1.43
   2   8   2    0.82    1.05
   2   8   3   -0.90    1.04
   2   8   3    0.51    3.44
   2   8   4  170.36   16.05
   2   8   4  146.34   12.43
   2   8   5   96.43   12.34
   2   8   5   94.77    9.71
   2   8   6    4.12    1.74
   2   8   6   -0.46    3.30
   2   8   6    0.83    2.18
   2   8   7    9.20    4.06
   2   8   7   18.72    3.95
   2   8   7   17.95    2.76
   2   8   8   11.62    3.36
   2   8   8    8.90    2.32
   2   8   9   -0.17    1.19
  -2  -9  15   16.59    2.10
  -2  -9  14    4.48    1.25
  -2  -9  13   71.08    8.29
  -2  -9  12   41.89    5.63
   2   9 -11   -0.38    0.79
  -2  -9  11   -0.41    0.99
  -2  -9  11   -0.37    1.34
   2   9 -10   27.60    3.86
  -2  -9  10   37.46    4.91
   2   9  -9    0.48    1.07
   2   9  -8   55.58    6.61
  -2  -9   8   56.40    7.22
   2   9  -7  124.59   16.36
   2   9  -7  176.89   16.56
  -2  -9   7  176.01   17.21
   2   9  -6   17.26    3.29
   2   9  -6   22.66    3.25
  -2  -9   6   22.27    3.63
   2   9  -5  253.88   27.90
  -2  -9   5  275.24   27.99
   2   9  -4  294.88   29.73
   2   9  -4  211.06   30.37
   2   9  -4  256.94   28.90
   2   9  -4  311.62   30.46
  -2  -9   4  328.23   29.61
   2   9  -3  104.55   11.93
   2   9  -3  109.08   11.24
   2   9  -3  110.48   12.47
   2   9  -3   69.65   12.12
  -2  -9   3  104.12   11.52
   2   9  -2   85.28   10.59
   2   9  -2   94.11   11.11
   2   9  -2   92.05    9.90
  -2  -9   2   96.01   10.24
   2   9  -2   66.71   10.92
   2   9  -1   54.88    7.69
   2   9  -1   66.04    7.09
   2   9  -1   61.69    8.10
   2   9  -1   49.80    7.99
   2   9   0   25.35    4.57
   2   9   0   39.20    6.70
   2   9   0   33.17    3.87
   2   9   1   43.66    7.24
   2   9   1   27.05    3.84
   2   9   2    8.34    2.55
   2   9   2    9.38    1.85
   2   9   3    2.92    3.11
   2   9   3   10.47    2.49
   2   9   4   22.26    3.40
   2   9   4   18.89    5.23
   2   9   4   15.76    4.40
   2   9   5    0.70    1.30
   2   9   5    0.38    2.74
   2   9   6    0.10    0.94
   2   9   6    2.57    2.51
   2   9   6    0.40    1.27
   2   9   7    3.23    1.92
  -2 -10  14    3.52    0.80
  -2 -10  13    2.66    0.96
  -2 -10  12    1.15    1.11
   2  10 -11   10.19    1.77
  -2 -10  11   16.11    2.60
   2  10 -10    0.67    0.88
   2  10  -9    2.64    1.25
  -2 -10   9    5.28    1.91
   2  10  -8    0.12    1.14
  -2 -10   8    0.17    1.51
   2  10  -7    8.98    2.10
   2  10  -7   20.50    3.26
   2  10  -7   17.64    2.60
  -2 -10   7   15.18    2.71
   2  10  -6   18.50    2.72
   2  10  -6   19.61    3.76
   2  10  -6    8.79    2.33
   2  10  -6   11.64    2.80
  -2 -10   6   18.58    2.98
   2  10  -5   28.55    4.66
   2  10  -5   35.36    5.25
  -2 -10   5   38.26    4.90
   2  10  -5   45.80    6.27
   2  10  -4    9.34    3.25
   2  10  -4    7.36    2.14
   2  10  -4    8.04    2.42
   2  10  -4    8.71    1.99
  -2 -10   4    9.89    2.14
   2  10  -3   11.45    2.48
   2  10  -3   10.83    3.53
   2  10  -3    6.79    2.20
  -2 -10   3    7.54    1.85
   2  10  -3    8.97    1.99
   2  10  -2   17.89    3.29
   2  10  -2   16.94    3.35
   2  10  -2   15.74    2.78
   2  10  -2   26.63    5.02
   2  10  -1    2.62    1.77
   2  10  -1    3.27    1.60
   2  10  -1    1.52    1.19
   2  10  -1    5.50    3.25
   2  10   0    8.77    2.62
   2  10   0   12.03    2.06
   2  10   0    8.43    3.60
   2  10   1   11.12    3.90
   2  10   1    9.94    1.85
   2  10   2    1.34    1.41
   2  10   2    0.62    1.76
   2  10   2   -1.70    2.73
   2  10   3    3.82    1.53
   2  10   4   27.68    3.37
   2  10   4   17.68    4.23
   2  10   5    0.62    1.47
   2  10   5    0.31    0.60
  -2 -11  12   36.62    3.55
   2  11 -12   24.83    3.54
   2  11 -11    2.62    0.97
   2  11 -10   -0.24    0.83
  -2 -11  10    0.57    0.75
   2  11 -10   -0.13    0.64
   2  11  -9    0.13    0.88
   2  11  -9   -0.41    0.84
  -2 -11   9    0.09    0.79
   2  11  -8    3.17    1.29
   2  11  -8    1.32    1.08
  -2 -11   8    1.97    1.01
   2  11  -7    0.30    1.00
   2  11  -7    0.82    1.01
  -2 -11   7    0.93    0.85
   2  11  -6   47.09    5.14
   2  11  -6   43.98    5.39
  -2 -11   6   46.81    4.93
   2  11  -6   33.76    4.71
   2  11  -5    2.79    1.28
   2  11  -5    2.44    1.16
  -2 -11   5    2.82    0.89
   2  11  -5    1.87    1.50
   2  11  -4    8.88    1.85
   2  11  -4    5.44    2.23
   2  11  -4    7.70    1.66
   2  11  -4    6.05    1.73
   2  11  -3    0.23    1.75
   2  11  -3    0.38    1.16
   2  11  -3    0.20    0.95
   2  11  -2    5.31    2.31
   2  11  -2    9.13    1.91
   2  11  -2    6.28    1.52
   2  11  -1   50.87    7.63
   2  11  -1   54.67    6.60
   2  11   0    1.20    0.70
   2  11   0    1.77    1.26
   2  11   0    0.46    1.99
   2  11   1    8.14    2.41
   2  11   2    4.12    1.67
   2  11   2    5.85    1.21
   2  12  -7   -0.21    0.51
   2  12  -5    1.72    0.74
   2  12  -4    0.38    0.51
  -3  12   3    0.42    1.24
  -3  12   2    1.59    1.79
   3 -12  -1    0.66    0.49
   3 -12   0   11.34    1.63
   3 -12   1    1.11    0.67
   3 -12   2   15.29    2.21
  -3  12  -2   18.15    2.84
  -3  12  -3    0.92    1.09
   3 -12   3    1.79    0.51
   3 -12   4   31.73    3.64
  -3  12  -4   41.94    4.64
   3 -12   4   30.40    3.82
   3 -12   5    0.14    0.62
  -3  12  -5    0.42    0.90
   3 -12   5    0.26    0.48
  -3  12  -6   13.12    2.07
   3 -12   6    8.63    1.46
   3 -12   6   10.20    1.46
   3 -12   7    0.10    0.50
  -3  12  -7    0.22    0.91
   3 -12   7   -0.27    0.50
   3 -12   8   16.11    2.15
  -3  12  -8   19.96    2.65
  -3  12  -9    3.88    0.87
   3 -12  10    0.06    0.28
  -3  11   6   42.23    5.02
  -3  11   6   15.42    3.07
  -3  11   5    6.37    3.01
  -3  11   5    0.81    1.55
  -3  11   4    5.30    2.15
  -3  11   4   13.15    4.15
   3 -11  -3    3.83    0.95
  -3  11   3    0.74    1.78
   3 -11  -2   -0.08    0.69
  -3  11   2   -0.49    1.59
  -3  11   1    1.28    1.38
  -3  11   0    1.68    1.75
  -3  11   0   -0.31    1.42
  -3  11  -1   51.01    6.44
   3 -11   1   50.16    4.94
  -3  11  -2    3.29    1.81
  -3  11  -2    0.34    1.52
   3 -11   2    1.27    0.73
  -3  11  -3   12.96    2.84
   3 -11   3   10.50    1.78
  -3  11  -4    0.22    1.30
  -3  11  -4   -0.17    1.57
   3 -11   4   -0.09    0.73
   3 -11   5   46.85    5.19
  -3  11  -5   55.61    6.31
   3 -11   6    0.47    0.79
  -3  11  -6    1.41    1.49
  -3  11  -6    0.78    1.18
  -3  11  -7   10.24    2.23
  -3  11  -7    4.21    1.72
   3 -11   7    7.38    1.50
  -3  11  -8    6.81    1.73
   3 -11   8    4.27    1.07
   3 -11   9   36.04    3.90
   3 -11   9   28.43    3.55
  -3  11  -9   35.23    4.33
  -3  11 -10   13.39    2.03
   3 -11  10   13.93    1.78
  -3  11 -11    0.93    0.66
   3 -11  11    0.35    0.53
   3 -11  11    0.44    0.52
   3 -11  12    4.99    0.80
  -3  10   9    1.41    1.16
  -3  10   8   71.03    7.20
  -3  10   8   30.36    5.97
  -3  10   7   52.36    8.45
  -3  10   7   84.66   10.45
  -3  10   6  102.02   12.55
  -3  10   6   63.39    9.86
  -3  10   5   65.58    9.63
  -3  10   5   68.43   11.23
  -3  10   4   79.75   15.14
   3 -10  -4  153.20   14.01
  -3  10   3   52.95    8.66
  -3  10   3   63.02    7.38
  -3  10   2    4.36    2.85
  -3  10   2    5.90    2.42
  -3  10   2    5.13    2.12
  -3  10   2    6.37    2.04
  -3  10   1   17.44    3.45
  -3  10   1   10.98    3.78
  -3  10   1   20.68    3.96
  -3  10   1   11.77    2.97
  -3  10   0   17.84    4.78
  -3  10   0   33.64    5.32
  -3  10   0   21.70    4.26
   3 -10   0   34.73    3.72
   3 -10   1   25.20    3.35
  -3  10  -1   20.36    3.92
   3 -10   2  166.18   15.93
  -3  10  -2  174.91   17.55
  -3  10  -3    1.37    1.83
   3 -10   3    0.12    0.86
  -3  10  -4    5.01    2.12
  -3  10  -4    6.29    2.40
   3 -10   4    4.54    1.43
  -3  10  -5    4.99    2.25
   3 -10   5    7.83    1.77
  -3  10  -6   75.39   10.27
   3 -10   6   87.10   10.13
   3 -10   6   99.78   10.01
   3 -10   7    7.09    1.86
  -3  10  -7    5.71    2.09
  -3  10  -8    2.13    1.50
   3 -10   8    3.50    1.42
   3 -10   8    2.36    1.19
   3 -10   9   23.43    2.92
   3 -10   9   14.72    2.40
   3 -10   9   20.92    3.02
   3 -10  10    1.41    0.91
   3 -10  10    0.28    0.88
   3 -10  11    2.26    1.10
   3 -10  11    2.52    0.94
   3 -10  12    0.98    0.88
   3 -10  12    1.61    1.18
   3 -10  12    1.02    0.66
   3 -10  13    1.56    0.79
  -3  10 -13    0.80    0.54
   3 -10  13    0.90    0.43
   3 -10  13    1.87    1.07
   3 -10  14    3.31    0.78
   3 -10  14    4.92    1.04
  -3   9  11   -0.57    1.29
  -3   9  10    0.87    1.87
  -3   9  10    0.60    0.51
  -3   9   9    3.38    2.58
  -3   9   9    6.14    1.25
  -3   9   8   -0.89    3.23
  -3   9   8    1.18    3.66
  -3   9   8    0.38    0.80
  -3   9   7   32.65    8.40
  -3   9   7   48.27   10.09
  -3   9   6   11.27    1.99
  -3   9   6    6.14    4.01
  -3   9   6    6.00    5.03
  -3   9   5   64.30    7.35
  -3   9   5   62.07    7.92
   3  -9  -5   72.29    7.36
  -3   9   4   13.07    2.87
  -3   9   4    8.85    2.41
  -3   9   4   12.62    2.14
  -3   9   4    5.14    4.05
  -3   9   3    0.99    2.96
  -3   9   3    2.13    2.07
  -3   9   3    2.59    1.20
  -3   9   3    2.23    1.77
  -3   9   3    1.57    1.76
  -3   9   2   93.82   10.95
  -3   9   2   80.19   10.47
  -3   9   2  105.12   12.04
  -3   9   2  101.20   10.12
  -3   9   1  181.07   17.34
  -3   9   1  117.06   15.53
   3  -9  -1  162.31   15.05
  -3   9   1   92.60   16.45
  -3   9   1  145.07   16.06
  -3   9   0    3.27    2.76
  -3   9   0    9.59    2.96
  -3   9   0    4.89    2.08
   3  -9   0    7.27    1.54
  -3   9  -1   21.63    4.22
  -3   9  -1   26.01    4.53
   3  -9   1   24.74    3.37
  -3   9  -1   20.14    3.85
   3  -9   2  163.89   16.85
  -3   9  -2  173.17   18.27
  -3   9  -2  136.40   17.49
   3  -9   3   80.41    8.56
  -3   9  -3   60.16    8.77
  -3   9  -3   81.46    9.69
  -3   9  -4    5.39    2.22
   3  -9   4    7.19    1.81
   3  -9   4    3.53    1.66
  -3   9  -5   26.57    4.89
   3  -9   5   38.42    5.12
   3  -9   5   36.79    4.63
   3  -9   6   12.53    2.50
  -3   9  -6    8.57    2.67
   3  -9   7    0.81    1.23
  -3   9  -7   -0.21    1.61
   3  -9   8   32.40    3.82
   3  -9   8   26.08    3.94
   3  -9   9    8.18    1.60
   3  -9   9    8.67    2.30
   3  -9   9    8.55    1.90
   3  -9  10   18.39    3.27
   3  -9  10   20.00    2.95
   3  -9  11   26.87    3.60
   3  -9  11   28.33    4.08
   3  -9  12   16.73    3.00
   3  -9  12   17.90    2.43
   3  -9  13    3.47    1.39
   3  -9  13    3.02    1.55
   3  -9  13    2.16    0.73
   3  -9  14   11.89    2.03
   3  -9  14    9.66    2.19
   3  -9  15    6.67    1.33
   3  -9  15    8.34    1.59
  -3   8  12   11.35    3.58
  -3   8  12   24.44    2.73
  -3   8  11   11.99    3.89
  -3   8  11    9.66    4.08
  -3   8  11   19.87    2.56
  -3   8  10   79.68   11.72
  -3   8  10   99.39    9.46
  -3   8   9   28.02    8.05
  -3   8   9   36.54    4.63
  -3   8   8   13.38    2.42
  -3   8   8   11.47    6.03
  -3   8   7  273.59   40.93
  -3   8   7  193.32   40.76
  -3   8   7  414.57   38.84
  -3   8   7  441.59   38.59
  -3   8   6  129.11   15.21
  -3   8   6  156.24   14.97
  -3   8   5   37.45    6.05
  -3   8   5   37.28    8.32
  -3   8   5   54.97    6.74
  -3   8   5   60.31    6.27
  -3   8   4   51.64    7.27
  -3   8   4   27.48    7.39
  -3   8   4   42.90    5.94
  -3   8   4   30.21    5.37
  -3   8   4   51.24    5.49
  -3   8   3  235.65   24.69
  -3   8   3  226.43   24.39
  -3   8   3  295.93   26.36
  -3   8   2  126.30   13.98
  -3   8   2  147.71   15.14
  -3   8   2  114.00   13.53
  -3   8   2   94.65   14.95
   3  -8  -1  421.22   39.16
  -3   8   1  351.44   39.60
  -3   8   1  281.88   40.74
  -3   8   1  364.10   39.95
  -3   8   1  479.61   41.28
  -3   8   0  194.53   22.68
   3  -8   0  242.82   22.39
  -3   8   0  236.60   23.89
  -3   8   0  159.36   23.67
  -3   8  -1  130.21   16.06
  -3   8  -1  138.21   15.77
   3  -8   1  145.79   15.32
  -3   8  -1  160.85   16.70
   3  -8   2   76.30    8.75
  -3   8  -2   71.98    9.45
   3  -8   2   82.31    9.65
  -3   8  -3   20.15    4.03
   3  -8   3   27.63    4.15
   3  -8   3   24.14    3.48
  -3   8  -3   23.44    3.88
  -3   8  -4   67.88    9.05
   3  -8   4   78.81    8.78
   3  -8   4   81.16    9.41
   3  -8   5    4.08    1.71
  -3   8  -5    0.81    1.49
   3  -8   5    2.71    1.47
   3  -8   6    2.57    1.62
  -3   8  -6    2.27    1.69
   3  -8   7    7.13    2.26
   3  -8   7    6.90    2.83
  -3   8  -7    8.67    2.38
   3  -8   7    8.97    2.07
   3  -8   8   22.74    3.65
   3  -8   8   22.48    3.20
   3  -8   8   15.20    3.71
  -3   8  -8   14.32    3.27
   3  -8   9   16.11    3.08
   3  -8   9   10.25    2.95
   3  -8   9   15.14    2.56
   3  -8  10  219.93   28.86
   3  -8  10  296.55   28.22
   3  -8  10  282.78   28.94
   3  -8  11   75.94    8.15
   3  -8  11   55.70    8.75
   3  -8  11   79.38    8.97
   3  -8  12    4.77    2.08
   3  -8  12    9.03    2.33
   3  -8  12    7.27    1.47
   3  -8  13    7.91    2.50
   3  -8  13   17.53    2.95
   3  -8  13   12.81    1.83
   3  -8  13   15.69    3.18
   3  -8  14  133.27   13.45
   3  -8  14  104.00   12.68
   3  -8  16   21.25    3.04
   3  -8  16   22.74    2.86
  -3   7  14    0.26    0.54
  -3   7  13    1.34    2.20
  -3   7  13    0.78    0.94
  -3   7  12    1.56    1.14
  -3   7  12    1.31    3.27
  -3   7  12    0.43    2.55
  -3   7  11   12.31    2.23
  -3   7  11    5.41    4.29
  -3   7  11    6.64    3.91
  -3   7  10   89.21    9.91
  -3   7  10   68.40   13.04
  -3   7  10   92.10    9.57
  -3   7   9   90.99   16.74
  -3   7   9  129.52   14.47
  -3   7   9   96.88   17.51
  -3   7   9  145.91   14.18
  -3   7   8   68.76    8.70
  -3   7   8   45.73   11.43
  -3   7   8   75.54    8.33
  -3   7   7  373.40   36.46
  -3   7   7  351.81   37.02
  -3   7   7  356.13   36.73
  -3   7   7  269.68   39.28
  -3   7   6  296.48   30.39
  -3   7   6  332.47   30.15
  -3   7   5    1.71    3.64
  -3   7   5    5.42    2.08
  -3   7   5    8.71    2.00
  -3   7   5    4.15    1.71
  -3   7   4  139.50   14.96
  -3   7   4  127.05   14.66
  -3   7   4  107.25   16.54
  -3   7   4  150.48   16.07
  -3   7   3   35.75    4.84
  -3   7   3   27.27    4.45
  -3   7   3   36.87    5.53
  -3   7   3   25.39    5.96
   3  -7  -2   22.18    2.73
  -3   7   2   18.58    3.40
  -3   7   2   27.79    4.31
  -3   7   2   11.98    4.26
  -3   7   2   13.50    3.01
  -3   7   1   16.19    4.45
  -3   7   1   23.24    3.57
   3  -7  -1   23.64    3.07
  -3   7   1   20.42    3.71
  -3   7   1   22.07    4.01
  -3   7   0   24.15    5.43
  -3   7   0   42.35    5.53
  -3   7   0   34.69    4.78
   3  -7   0   38.01    4.49
  -3   7  -1   84.10   10.56
  -3   7  -1   80.32   10.11
   3  -7   1  108.23   11.08
   3  -7   1   91.66    9.93
   3  -7   2    0.26    0.90
   3  -7   2    0.85    1.23
  -3   7  -2    0.65    1.48
  -3   7  -3    6.28    2.25
   3  -7   3    9.24    2.12
  -3   7  -3    5.78    1.88
   3  -7   3    8.85    1.80
   3  -7   4   23.27    3.63
   3  -7   4   20.57    3.15
  -3   7  -4   18.69    3.38
   3  -7   5  203.81   21.14
  -3   7  -5  182.24   20.81
   3  -7   5  201.38   22.07
   3  -7   6   54.15    6.88
  -3   7  -6   46.60    6.62
   3  -7   6   56.61    6.43
   3  -7   6   48.53    7.40
   3  -7   7    5.21    1.91
   3  -7   7    3.65    2.30
  -3   7  -7    1.47    1.58
   3  -7   7    3.42    1.34
   3  -7   8  342.13   33.11
  -3   7  -8  274.29   32.61
   3  -7   8  346.42   32.42
   3  -7   8  274.65   33.33
   3  -7   9  837.78   82.71
   3  -7   9  892.74   82.03
   3  -7   9  649.10   82.78
   3  -7  10   39.78    4.92
   3  -7  10   40.22    5.71
   3  -7  10   32.49    5.79
   3  -7  11    3.34    2.13
   3  -7  11    3.80    1.26
   3  -7  12  124.91   12.92
   3  -7  12  109.71   14.21
   3  -7  13    7.57    2.69
   3  -7  14   37.66    4.85
   3  -7  14   27.15    4.83
   3  -7  15   -0.76    1.42
   3  -7  15    0.60    1.16
   3  -7  15    1.01    1.54
   3  -7  16    4.98    1.36
   3  -7  16    5.55    1.49
   3  -7  16    4.81    1.56
   3  -7  17    1.42    0.54
   3  -7  17    1.86    0.72
  -3   6  15   44.84    5.16
  -3   6  14    2.55    2.63
  -3   6  14    8.87    1.75
  -3   6  13    9.21    3.91
  -3   6  13    9.38    2.33
  -3   6  13   11.23    2.16
  -3   6  12   -1.11    3.79
  -3   6  12   -1.07    3.02
  -3   6  12    0.15    1.24
  -3   6  12    1.14    1.49
  -3   6  11   20.36    3.41
  -3   6  11   17.03    5.59
  -3   6  11   25.11    4.07
  -3   6  11   12.09    5.66
  -3   6  11   24.27    7.32
  -3   6  10   25.25    4.17
  -3   6  10   11.49    5.84
  -3   6  10   21.95    7.08
  -3   6  10   22.96    3.60
  -3   6   9   57.67    7.15
  -3   6   9   37.71    9.47
  -3   6   9   57.17    6.39
  -3   6   8  126.69   13.87
  -3   6   8  128.73   13.15
  -3   6   7  245.21   26.08
  -3   6   7  247.57   25.90
  -3   6   6   83.36    9.94
  -3   6   6   97.11    9.83
  -3   6   5   27.39    6.48
  -3   6   5   25.10    4.03
  -3   6   5   31.47    5.03
  -3   6   5   32.30    4.39
  -3   6   4   84.60    9.56
  -3   6   4   72.73    9.24
  -3   6   4   67.34   11.11
  -3   6   4  103.39   10.63
  -3   6   3  201.52   25.85
  -3   6   3  210.28   24.07
  -3   6   3  242.59   24.42
  -3   6   3  269.61   25.20
  -3   6   2    3.15    1.37
  -3   6   2    3.62    2.38
  -3   6   2    4.52    1.80
  -3   6   2    5.26    1.90
   3  -6  -2    4.95    1.10
  -3   6   1    4.86    2.47
   3  -6  -1    6.53    1.93
  -3   6   1    5.95    1.81
  -3   6   1    4.26    1.67
  -3   6   1    3.72    1.45
   3  -6  -1    4.80    1.18
   3  -6   0   57.21    6.92
  -3   6   0   47.87    6.36
   3  -6   0   56.11    6.20
  -3   6  -1    2.96    1.45
   3  -6   1    1.68    1.12
   3  -6   1    1.50    0.88
  -3   6  -2   55.23    7.44
  -3   6  -2   54.12    6.98
   3  -6   2   66.09    7.53
   3  -6   2   65.19    6.99
  -3   6  -3   45.09    6.17
   3  -6   3   63.24    6.78
  -3   6  -3   47.28    6.72
   3  -6   3   51.27    6.08
   3  -6   3   56.04    7.59
   3  -6   4  144.11   15.08
  -3   6  -4  125.04   14.66
   3  -6   4  142.90   16.00
   3  -6   5   46.15    5.82
  -3   6  -5   36.50    5.46
   3  -6   5   48.46    5.39
   3  -6   5   39.17    6.24
   3  -6   6   18.59    3.67
   3  -6   6   18.30    2.72
   3  -6   6   17.73    3.11
  -3   6  -6   12.14    2.81
   3  -6   7    1.71    1.70
   3  -6   7    1.05    1.26
  -3   6  -7    0.20    1.44
   3  -6   7    1.07    1.01
   3  -6   8    6.07    2.12
   3  -6   8    6.15    2.39
   3  -6   8    8.51    1.74
   3  -6   9    0.91    1.89
   3  -6   9    0.39    0.83
   3  -6  10   29.12    5.60
   3  -6  10   39.04    4.65
   3  -6  11    4.56    2.12
   3  -6  11    4.22    2.42
   3  -6  11    6.16    1.37
   3  -6  12   20.05    4.19
   3  -6  12   14.81    3.43
   3  -6  13   18.54    3.43
   3  -6  13   12.35    3.95
   3  -6  13   14.91    3.66
   3  -6  14    0.85    1.68
   3  -6  14    1.46    1.52
   3  -6  14    1.70    2.15
   3  -6  15    0.17    1.18
   3  -6  15   -0.48    1.63
   3  -6  15   -0.70    1.57
   3  -6  16    1.11    1.42
   3  -6  16    0.12    0.91
   3  -6  16    1.22    1.23
   3  -6  17    1.81    0.69
   3  -6  17    0.23    0.90
   3  -6  17    2.41    0.97
  -3   5  15    9.86    2.27
  -3   5  15   10.60    2.11
  -3   5  14    6.46    1.83
  -3   5  14   10.15    2.52
  -3   5  13    1.08    3.29
  -3   5  13    4.18    2.13
  -3   5  13   -1.05    3.47
  -3   5  13    3.72    1.66
  -3   5  12   10.99    2.35
  -3   5  12    3.52    3.80
  -3   5  12    3.07    4.33
  -3   5  12    8.13    2.75
  -3   5  11    3.31    1.56
  -3   5  11    2.41    3.16
  -3   5  11   -1.32    4.49
  -3   5  11    6.82    4.89
  -3   5  11    2.58    2.07
  -3   5  10  154.63   15.91
  -3   5  10  143.95   19.17
  -3   5  10  141.62   14.76
  -3   5   9    0.16    1.11
  -3   5   9   -1.48    3.38
  -3   5   9    3.19    3.96
  -3   5   9    0.55    1.51
  -3   5   8   14.77    6.03
  -3   5   8   33.43    4.14
  -3   5   8   24.41    6.52
  -3   5   7    0.14    0.98
  -3   5   6  103.93   11.08
  -3   5   6   81.62   13.03
  -3   5   5   27.47    4.22
  -3   5   5   27.99    6.09
  -3   5   5   38.20    4.63
  -3   5   5   33.75    5.00
   3  -5  -5   41.61    6.17
   3  -5  -4  252.77   23.44
  -3   5   4  163.91   22.29
  -3   5   4  166.92   20.62
  -3   5   4  207.76   21.50
  -3   5   4  206.02   20.96
  -3   5   4  270.30   23.25
  -3   5   3  786.33  103.23
   3  -5  -3 1119.52  104.58
  -3   5   3 1042.32  102.28
   3  -5  -3 1204.66  104.47
  -3   5   3 1093.08  102.75
  -3   5   3  857.26  101.91
  -3   5   3 1457.13  104.53
  -3   5   2   43.00    5.70
  -3   5   2   30.18    4.43
   3  -5  -2   31.87    5.57
   3  -5  -2   35.40    6.07
   3  -5  -1   74.51   10.73
   3  -5  -1   79.62   11.00
  -3   5   1   82.29    9.21
  -3   5   1   98.48   10.68
   3  -5   0    1.50    1.84
  -3   5   0    1.65    1.36
  -3   5   0    1.76    1.03
  -3   5  -1  389.51   37.61
   3  -5   1  311.92   37.75
   3  -5   2  135.55   17.63
  -3   5  -2  164.33   17.52
   3  -5   3    7.49    1.83
   3  -5   3    5.59    2.39
  -3   5  -3    5.13    2.04
   3  -5   4    4.27    1.99
   3  -5   4    3.97    1.50
   3  -5   4    4.06    2.17
  -3   5  -4    1.66    1.23
   3  -5   4    5.26    1.20
   3  -5   5   35.62    4.84
   3  -5   5   36.42    5.92
   3  -5   5   36.62    4.30
   3  -5   5   31.29    5.15
  -3   5  -5   30.50    4.55
   3  -5   6   17.75    3.80
   3  -5   6   15.21    2.23
  -3   5  -6    9.94    2.45
   3  -5   6   14.07    3.00
  -3   5  -6    6.54    4.76
   3  -5   7   53.40    5.71
   3  -5   7   36.30    6.25
   3  -5   8    4.80    1.81
   3  -5   8    6.10    2.23
   3  -5   8    4.38    1.26
   3  -5   8    2.42    1.44
   3  -5   9   12.40    2.66
   3  -5   9   13.61    3.05
   3  -5   9   17.42    2.40
   3  -5   9   12.20    3.28
   3  -5  10   37.93    5.37
   3  -5  10   24.68    4.50
   3  -5  10   39.02    4.27
   3  -5  10   28.54    5.44
   3  -5  11   48.84    6.39
   3  -5  11   41.57    6.63
   3  -5  11   36.98    5.63
   3  -5  12    4.46    2.42
   3  -5  12    5.65    2.23
   3  -5  12    6.54    2.66
   3  -5  12    3.67    1.74
   3  -5  13  104.61   11.27
   3  -5  13   78.31   11.33
   3  -5  13   89.41   11.64
   3  -5  14  137.15   14.32
   3  -5  14  114.82   14.73
   3  -5  14  118.45   14.85
   3  -5  15   47.18    7.16
   3  -5  15   51.17    7.15
   3  -5  15   57.27    6.73
   3  -5  16    0.22    1.56
   3  -5  16    0.51    1.03
   3  -5  16    0.38    1.41
   3  -5  17    8.99    1.95
   3  -5  17    7.31    1.57
   3  -5  17    6.95    1.23
  -3   4  17   17.57    2.90
  -3   4  17   25.77    2.95
  -3   4  16  104.81   11.77
  -3   4  16  100.31   11.13
  -3   4  15  125.90   14.49
  -3   4  14    0.28    1.65
  -3   4  14    1.07    2.88
  -3   4  13   -1.16    3.29
  -3   4  13   -0.56    3.72
  -3   4  13    2.37    1.99
  -3   4  12   10.98    4.87
  -3   4  12   14.96    3.40
  -3   4  12    4.75    3.75
  -3   4  11    2.90    3.14
  -3   4  11   -0.62    3.55
  -3   4  11    8.43    2.66
  -3   4  11    3.63    4.71
  -3   4  10   18.66    5.87
  -3   4  10   16.70    6.06
  -3   4  10   26.80    4.51
  -3   4   9    3.08    1.86
  -3   4   9    4.56    4.13
  -3   4   9    2.81    3.57
  -3   4   8   14.85    4.90
  -3   4   8   11.96    4.61
  -3   4   7    8.25    3.48
   3  -4  -6   20.13    3.66
   3  -4  -5  127.93   14.09
  -3   4   5  154.08   14.83
   3  -4  -5  126.03   14.03
   3  -4  -4   29.32    4.88
  -3   4   4   28.71    4.67
   3  -4  -4   27.01    4.49
   3  -4  -3   32.39    4.86
  -3   4   3   30.65    4.77
   3  -4  -3   28.93    5.04
  -3   4   2 2219.06  201.51
   3  -4  -2 1871.52  201.50
   3  -4  -2 1895.89  201.79
  -3   4   1    8.27    1.57
  -3   4   1    7.30    1.61
  -3   4   1   12.37    2.43
   3  -4  -1    7.45    2.49
   3  -4  -1    7.35    2.24
  -3   4   0  991.96   99.26
  -3   4   0  966.08   98.64
   3  -4   1  261.31   31.01
  -3   4  -1  309.84   30.49
   3  -4   2   28.81    5.18
  -3   4  -2   36.73    5.15
  -3   4  -3    0.57    1.19
   3  -4   3    0.58    1.27
  -3   4  -3    0.53    1.11
  -3   4  -4   26.45    4.34
   3  -4   4   16.66    3.77
  -3   4  -4   25.39    4.32
  -3   4  -5   14.81    3.44
   3  -4   5   16.44    3.28
  -3   4  -5   20.43    3.86
   3  -4   5   12.83    2.81
   3  -4   5   14.63    2.58
   3  -4   5   11.58    2.35
   3  -4   6    2.72    1.56
   3  -4   6    4.34    1.52
  -3   4  -6    1.97    1.54
   3  -4   6    4.02    1.80
   3  -4   6    4.96    1.11
   3  -4   6    2.43    1.29
   3  -4   7  136.31   16.58
   3  -4   7  170.30   16.57
   3  -4   7  172.13   15.67
   3  -4   7  115.20   15.77
   3  -4   8   13.72    3.24
   3  -4   8   16.30    3.06
   3  -4   8   18.42    2.42
   3  -4   8   14.93    2.81
   3  -4   9   74.37    9.73
   3  -4   9   94.29    9.74
   3  -4   9   66.31    8.88
   3  -4  10   34.55    5.19
   3  -4  10   29.79    4.61
   3  -4  11  135.24   13.73
   3  -4  11  135.22   14.34
   3  -4  11   91.92   12.74
   3  -4  12  137.44   15.06
   3  -4  12  146.42   15.93
   3  -4  12  113.98   14.35
   3  -4  13  220.81   20.70
   3  -4  13  196.38   21.25
   3  -4  13  155.27   19.89
   3  -4  14   17.83    3.69
   3  -4  14   26.42    4.05
   3  -4  14   28.98    4.88
   3  -4  15    0.51    1.16
   3  -4  15    0.52    1.72
   3  -4  15    0.68    1.37
   3  -4  16   60.47    7.27
   3  -4  16   71.76    8.09
   3  -4  17    1.80    1.77
   3  -4  17    2.82    1.10
   3  -4  18    0.24    0.54
  -3   3  18    2.31    0.82
  -3   3  18    1.76    0.99
  -3   3  17   37.10    5.31
  -3   3  17   39.43    4.76
  -3   3  16    1.61    1.25
  -3   3  16    3.45    1.93
  -3   3  15   73.99    9.41
  -3   3  15   70.21    8.39
  -3   3  14   42.42    6.01
  -3   3  14   36.71    4.68
  -3   3  13    0.32    1.15
  -3   3  13    0.31    1.86
  -3   3  13   -0.59    3.17
  -3   3  12   97.70    9.99
  -3   3  12   48.90   10.22
  -3   3  12   36.92    9.68
  -3   3  12   85.33    8.59
  -3   3  11    0.28    1.80
  -3   3  11    1.35    3.62
  -3   3  11    3.78    2.90
  -3   3  11    0.58    1.16
  -3   3  11    0.56    3.40
  -3   3  10    0.53    0.99
  -3   3  10    0.26    1.30
  -3   3  10    0.49    2.40
  -3   3  10    1.24    3.04
  -3   3  10   -0.53    3.13
  -3   3   9   97.31   10.59
  -3   3   9   70.35   12.06
  -3   3   9  100.56    9.68
  -3   3   8   16.63    5.03
  -3   3   8   17.33    4.96
  -3   3   8   31.72    3.59
  -3   3   7  113.39   11.10
   3  -3  -7   93.03    9.72
  -3   3   7   50.09    9.53
  -3   3   7   31.74    8.97
  -3   3   7   92.20    8.34
   3  -3  -6    8.03    2.07
  -3   3   6   11.13    2.74
   3  -3  -6   10.39    2.34
   3  -3  -5  610.47   63.28
  -3   3   5  679.35   64.02
   3  -3  -5  582.56   63.29
   3  -3  -4   56.38    6.20
  -3   3   4   66.17    6.56
   3  -3  -4   53.36    6.01
  -3   3   3 1622.16  151.82
   3  -3  -3 1443.22  151.83
   3  -3  -3 1264.71  151.39
  -3   3   3 1587.70  150.61
   3  -3  -2  439.68   47.59
  -3   3   2  389.73   47.17
  -3   3   2  517.58   46.75
  -3   3   1  660.22   65.00
   3  -3  -1  550.50   65.52
  -3   3   1  681.15   64.98
   3  -3   0 1393.87  157.19
  -3   3   0 1679.42  156.73
  -3   3  -1 1558.82  147.16
   3  -3   1 1296.06  147.05
  -3   3  -1 1516.20  146.85
   3  -3   2  166.30   20.75
  -3   3  -2  220.67   21.22
  -3   3  -2  197.13   20.83
   3  -3   3 1333.21  146.04
  -3   3  -3 1557.52  146.59
  -3   3  -3 1484.88  146.34
   3  -3   4   10.78    2.64
  -3   3  -4   17.87    3.30
  -3   3  -4   11.63    2.84
  -3   3  -5   58.55    8.35
   3  -3   5   64.83    7.82
  -3   3  -5   59.86    8.37
  -3   3  -6   34.27    5.44
   3  -3   6   30.10    4.14
  -3   3  -6   27.94    5.07
   3  -3   6   38.65    4.64
   3  -3   6   23.36    3.75
   3  -3   7    1.53    1.03
   3  -3   7    2.82    1.34
  -3   3  -7    3.69    1.88
   3  -3   7    2.97    1.58
   3  -3   8   56.63    8.00
   3  -3   8   70.17    8.88
   3  -3   9   76.26    9.64
   3  -3   9   89.21    9.39
   3  -3   9   64.55    8.67
   3  -3  10  120.21   13.00
   3  -3  10  111.65   13.47
   3  -3  10  118.58   13.58
   3  -3  10   98.33   12.38
   3  -3  11   46.65    7.14
   3  -3  11   53.68    6.77
   3  -3  11   51.92    7.32
   3  -3  11   39.59    6.08
   3  -3  12   20.08    4.83
   3  -3  12   27.15    4.28
   3  -3  12   21.56    3.96
   3  -3  12   29.29    5.11
   3  -3  13  186.56   22.71
   3  -3  13  206.07   21.82
   3  -3  13  225.55   23.10
   3  -3  13  189.89   21.73
   3  -3  14  191.30   22.96
   3  -3  14  230.81   22.03
   3  -3  14  210.05   22.87
   3  -3  14  181.73   21.84
   3  -3  15    5.34    1.50
   3  -3  15    4.86    2.08
   3  -3  15    4.47    2.49
   3  -3  15    4.17    1.72
   3  -3  16   14.94    3.17
   3  -3  16   17.85    2.93
   3  -3  16    9.72    2.31
   3  -3  17   80.68    8.04
   3  -3  17   58.21    7.17
  -3   2  18    1.21    1.30
  -3   2  18    0.18    0.82
  -3   2  17   31.11    4.94
  -3   2  17   30.04    4.03
  -3   2  16  110.12   12.69
  -3   2  16  101.43   11.56
  -3   2  15   13.87    3.46
  -3   2  15   10.20    2.25
  -3   2  15   10.91    2.99
  -3   2  14    9.36    5.05
  -3   2  14   25.43    4.58
  -3   2  14   13.30    3.62
  -3   2  14   24.41    3.38
  -3   2  13   58.14    7.22
  -3   2  13   22.04    6.80
  -3   2  13   30.78    6.06
  -3   2  13   55.59    5.78
  -3   2  12    0.14    1.13
  -3   2  12   -1.64    3.02
  -3   2  12   -3.59    3.31
  -3   2  12    3.12    2.03
  -3   2  11    2.74    1.21
  -3   2  11    5.19    2.22
  -3   2  11    2.49    2.62
  -3   2  11    2.96    3.26
  -3   2  10   21.70    5.49
  -3   2  10   24.44    6.26
  -3   2  10   41.62    5.34
  -3   2  10   38.89    4.26
  -3   2  10   19.27    5.37
  -3   2   9   54.02    6.25
  -3   2   9   27.89    6.63
  -3   2   9   36.79    7.31
  -3   2   9   32.76    6.55
  -3   2   9   52.94    5.40
  -3   2   8  136.77   25.71
  -3   2   8  203.18   26.80
  -3   2   8  350.84   28.06
  -3   2   8  278.04   24.80
   3  -2  -7  730.90   74.40
   3  -2  -7  742.66   73.51
  -3   2   7  806.54   75.52
  -3   2   7  687.14   73.45
  -3   2   6    4.80    1.30
   3  -2  -6    5.27    1.62
  -3   2   6    2.48    1.62
   3  -2  -6    4.42    1.30
  -3   2   5    8.65    2.20
   3  -2  -5    7.50    1.81
  -3   2   4  150.33   15.11
   3  -2  -4  127.60   15.12
  -3   2   3  523.64   54.89
   3  -2  -3  503.22   53.85
   3  -2  -3  562.54   54.17
   3  -2  -2    3.42    1.25
   3  -2  -2    3.93    1.53
  -3   2   2    2.50    1.18
  -3   2   2    3.41    2.12
   3  -2  -1  203.46   23.30
  -3   2   1  229.93   23.21
  -3   2   1  209.89   24.18
  -3   2   1  237.35   23.29
  -3   2   0 1777.71  177.31
   3  -2   0 1672.69  177.52
  -3   2   0 1767.28  177.20
  -3   2   0 1825.62  177.24
  -3   2  -1   38.91    4.90
   3  -2   1   34.66    4.90
  -3   2  -1   34.02    5.51
  -3   2  -1   37.10    4.86
  -3   2  -2  436.94   40.89
  -3   2  -2  358.71   41.27
  -3   2  -2  391.02   40.73
   3  -2   2  382.72   40.69
  -3   2  -3 1059.54  100.16
   3  -2   3  976.26   99.68
  -3   2  -3  931.72   99.90
   3  -2   4    3.60    1.44
  -3   2  -4    2.18    1.46
  -3   2  -4    1.74    1.43
  -3   2  -5  968.98  106.00
   3  -2   5 1082.78  105.10
  -3   2  -6  109.66   11.84
   3  -2   6  111.03   10.16
   3  -2   6   70.78    9.65
  -3   2  -6   91.78   11.42
   3  -2   7  447.28   40.15
  -3   2  -7  395.76   41.77
   3  -2   7  420.50   40.51
   3  -2   7  356.10   40.29
   3  -2   7  346.58   39.60
   3  -2   8  653.81   66.15
   3  -2   8  797.02   65.93
   3  -2   8  726.94   66.36
   3  -2   9   29.03    5.03
   3  -2   9   32.74    4.67
   3  -2   9   32.36    5.13
   3  -2  10  110.79   15.14
   3  -2  10  143.80   14.87
   3  -2  10  134.93   15.46
   3  -2  11   14.95    2.85
   3  -2  11   12.91    3.59
   3  -2  11    9.86    3.21
   3  -2  12  163.39   20.90
   3  -2  12  192.17   21.15
   3  -2  12  192.22   20.08
   3  -2  13   84.44    9.76
   3  -2  13   71.79   10.74
   3  -2  13   91.83   11.01
   3  -2  14   11.67    3.48
   3  -2  14   10.86    2.95
   3  -2  15   10.06    3.11
   3  -2  15   11.72    2.69
   3  -2  16    3.55    1.84
   3  -2  16    2.15    1.28
   3  -2  17   11.53    2.25
  -3   1  19    0.13    0.99
  -3   1  18   19.30    2.75
  -3   1  17   42.66    5.83
  -3   1  17   45.69    5.51
  -3   1  16  385.45   41.85
  -3   1  16  404.04   40.88
  -3   1  15  144.49   20.07
  -3   1  15  203.77   19.40
  -3   1  14  206.42   30.51
  -3   1  14  337.51   29.84
  -3   1  13   75.81   16.94
  -3   1  13  188.47   16.06
  -3   1  12   17.78    6.10
  -3   1  12   51.48    5.28
  -3   1  11   26.71    6.76
  -3   1  11   54.13    5.65
  -3   1  10    1.45    0.82
  -3   1  10    1.28    1.46
  -3   1  10    1.22    2.12
  -3   1  10   -0.41    1.87
  -3   1   9   99.21   17.75
  -3   1   9   72.60   17.41
  -3   1   9  197.94   17.83
  -3   1   9  231.74   17.53
  -3   1   9  182.69   16.80
   3  -1  -8    4.86    1.76
  -3   1   8    3.98    1.56
  -3   1   8    4.52    1.91
   3  -1  -8    4.14    0.89
  -3   1   8    1.33    1.97
   3  -1  -7   25.12    3.21
   3  -1  -6  279.79   32.08
  -3   1   6  302.42   32.63
   3  -1  -6  329.87   31.66
  -3   1   5   31.78    4.47
  -3   1   5   23.42    4.02
   3  -1  -5   26.73    3.56
   3  -1  -5   22.80    3.41
  -3   1   5   28.72    4.13
   3  -1  -5   27.65    3.84
  -3   1   4  244.65   24.01
  -3   1   4  219.92   24.14
   3  -1  -4  211.34   23.30
   3  -1  -4  230.34   23.52
   3  -1  -4  207.06   23.49
  -3   1   4  254.03   24.04
   3  -1  -3   78.68    8.49
   3  -1  -3   70.08    8.46
  -3   1   3   75.11    9.17
  -3   1   3   79.89    8.74
   3  -1  -3   74.15    8.60
   3  -1  -2    5.87    1.55
  -3   1   2    5.90    1.39
   3  -1  -2    4.62    1.24
  -3   1   2    4.53    1.86
  -3   1   1    9.05    1.69
  -3   1   1    7.17    1.69
   3  -1  -1    7.97    1.64
  -3   1   0   40.01    5.01
  -3   1   0   40.39    5.77
   3  -1   0   45.76    5.47
  -3   1   0   44.90    5.51
  -3   1  -1  456.80   48.74
  -3   1  -1  476.46   48.13
   3  -1   1  481.22   48.34
  -3   1  -2  930.10   14.40
   3  -1   2  931.26   14.52
  -3   1  -3  552.02   53.54
   3  -1   3  525.28   53.20
  -3   1  -3  484.44   53.74
  -3   1  -4  832.14   80.06
  -3   1  -4  742.66   79.92
   3  -1   4  790.15   79.24
  -3   1  -4  770.73   80.08
  -3   1  -5  135.38   16.77
   3  -1   5  159.01   15.89
  -3   1  -5  146.29   17.00
   3  -1   6   21.63    3.66
  -3   1  -6   27.64    4.50
   3  -1   6   28.43    3.20
   3  -1   6   20.15    3.20
  -3   1  -6   27.15    4.56
   3  -1   7  129.90   15.14
  -3   1  -7  144.04   16.27
   3  -1   7  149.74   15.42
   3  -1   7  115.56   14.42
   3  -1   8    2.95    1.32
   3  -1   8    2.43    1.54
   3  -1   8    4.99    2.04
   3  -1   9   18.72    3.37
   3  -1   9   24.31    4.17
   3  -1   9   25.96    4.32
   3  -1  10   23.56    3.80
   3  -1  10   17.62    4.02
   3  -1  10   27.45    4.59
   3  -1  11   33.91    5.79
   3  -1  11   39.36    5.89
   3  -1  11   30.45    4.95
   3  -1  12   41.27    6.78
   3  -1  12   48.57    6.84
   3  -1  12   38.77    5.81
   3  -1  13    9.63    2.68
   3  -1  13    9.27    3.33
   3  -1  13   12.39    3.16
   3  -1  14   65.62    9.64
   3  -1  14   87.50    9.76
   3  -1  14   70.28    8.98
   3  -1  15    1.04    1.86
   3  -1  15    0.53    1.57
   3  -1  15    0.85    1.29
   3  -1  16    5.46    1.91
   3  -1  16    2.96    1.37
   3  -1  17    0.67    0.75
  -3   0  19   10.31    2.26
  -3   0  18    8.80    1.78
  -3   0  18    9.39    2.56
  -3   0  18   12.15    2.33
  -3   0  17   -1.85    1.16
  -3   0  17    0.25    1.47
  -3   0  17   -0.54    1.84
  -3   0  16    2.38    1.41
  -3   0  16    2.87    2.37
  -3   0  16    3.91    2.45
  -3   0  15  163.61   17.37
  -3   0  15  122.34   17.08
  -3   0  15  151.46   15.96
  -3   0  14    1.10    2.05
  -3   0  14    6.99    2.80
  -3   0  14    6.62    1.72
  -3   0  14    7.60    2.11
  -3   0  13  128.97   14.55
  -3   0  13  117.62   13.19
  -3   0  12   40.41    6.14
  -3   0  12   44.18    5.31
  -3   0  11    1.36    2.33
  -3   0  11    4.74    1.20
  -3   0  11    4.75    1.92
  -3   0  10  137.58   12.65
  -3   0  10  123.60   11.49
  -3   0   9  253.55   24.35
  -3   0   9  317.34   24.35
   3   0  -8    2.88    0.77
   3   0  -8    4.09    1.52
  -3   0   8    2.78    1.38
  -3   0   8    2.46    1.50
   3   0  -7  196.85   21.86
  -3   0   7  204.14   21.94
   3   0  -7  205.36   20.96
  -3   0   6  528.79   55.02
   3   0  -6  502.94   54.43
   3   0  -6  521.29   53.81
  -3   0   6  554.42   54.61
  -3   0   6  580.14   55.28
   3   0  -5  746.66   78.93
  -3   0   5  776.30   79.06
  -3   0   5  802.75   79.40
   3   0  -5  760.85   78.53
  -3   0   5  854.15   79.79
  -3   0   4  711.65   71.58
  -3   0   4  740.53   71.69
   3   0  -4  695.62   71.17
   3   0  -4  671.29   71.27
  -3   0   4  723.98   71.99
   3   0  -3  394.74   41.98
  -3   0   3  446.61   42.01
   3   0  -3  392.26   41.67
   3   0  -3  399.11   41.77
  -3   0   3  424.93   42.13
   3   0  -2    7.12    1.36
   3   0  -2    7.65    1.82
  -3   0   2    6.06    1.70
  -3   0   2    7.20    1.56
   3   0  -1  104.81   11.10
  -3   0   1   95.00   10.54
   3   0  -1   99.02   10.56
   3   0   0  849.17   84.33
  -3   0   0  840.48   83.96
  -3   0   0  807.51   84.67
  -3   0  -1 1361.38  135.02
  -3   0  -1 1289.51  134.22
   3   0   1 1415.97  134.67
  -3   0  -2 1215.82  121.97
  -3   0  -2 1189.69  121.24
  -3   0  -2 1177.39  122.16
   3   0   2 1247.52  121.48
  -3   0  -3    1.51    1.16
  -3   0  -3    1.43    0.83
  -3   0  -3    1.74    1.18
   3   0   3    2.89    1.01
  -3   0  -3    2.77    1.36
  -3   0  -4   -0.46    1.05
  -3   0  -4    0.74    1.16
  -3   0  -4    1.09    1.12
  -3   0  -4    0.15    0.82
   3   0   4   -0.10    0.55
  -3   0  -5  668.91   59.38
  -3   0  -5  544.18   58.96
  -3   0  -5  499.47   58.83
   3   0   5  583.16   58.21
  -3   0  -5  626.49   59.96
  -3   0  -5  576.63   59.64
  -3   0  -6  299.74   27.72
  -3   0  -6  267.31   26.58
   3   0   6  253.02   26.34
   3   0   6  197.87   25.37
  -3   0  -6  277.59   27.44
  -3   0  -6  314.17   27.05
   3   0   7   50.26    6.38
   3   0   7   54.63    6.60
   3   0   7   41.59    5.62
   3   0   8   51.09    6.96
   3   0   8   57.41    7.26
   3   0   8   48.85    6.28
   3   0   9   48.61    6.76
   3   0   9   58.96    7.22
   3   0   9   41.39    6.00
   3   0  10   21.42    3.86
   3   0  10   24.52    4.61
   3   0  10   30.48    4.86
   3   0  11    2.60    2.22
   3   0  11    4.46    1.86
   3   0  11    6.96    2.44
   3   0  12  180.71   21.45
   3   0  12  211.70   21.61
   3   0  12  180.93   20.65
   3   0  13  245.14   25.59
   3   0  13  233.23   25.69
   3   0  13  222.46   24.93
   3   0  14   14.43    3.10
   3   0  14   17.97    3.68
   3   0  14   15.17    3.18
   3   0  15   22.00    3.52
   3   0  15   22.43    3.81
   3   0  16    0.75    0.88
   3   0  16    0.46    1.03
   3   0  17    2.71    1.59
  -3  -1  19   -0.33    1.17
  -3  -1  19   -0.22    0.86
  -3  -1  18   48.45    5.96
  -3  -1  18   44.10    5.57
  -3  -1  18   33.80    4.45
  -3  -1  17    5.97    1.57
  -3  -1  17    4.12    2.35
  -3  -1  17    6.46    2.42
  -3  -1  16  334.07   33.41
  -3  -1  16  256.56   33.05
  -3  -1  16  341.58   32.45
  -3  -1  16  299.65   31.90
  -3  -1  15  108.95   12.74
  -3  -1  15   81.97   12.62
  -3  -1  15  111.76   11.97
  -3  -1  15  101.06   11.35
  -3  -1  14  322.14   30.85
  -3  -1  14  348.99   30.28
  -3  -1  14  287.24   29.33
  -3  -1  13   37.02    5.17
  -3  -1  13   31.22    3.93
  -3  -1  12   35.34    5.46
  -3  -1  12   37.94    4.65
  -3  -1  11    1.10    0.78
  -3  -1  11    0.65    1.19
  -3  -1  10   87.66   10.23
  -3  -1   9   64.34    8.10
  -3  -1   9   42.31    6.33
   3   1  -9   61.82    7.58
  -3  -1   9   57.19    6.51
   3   1  -8  677.90   74.86
  -3  -1   8  680.96   74.49
   3   1  -7 2029.54  199.97
  -3  -1   7 2042.73  200.73
   3   1  -7 1881.74  200.81
   3   1  -6  365.74   38.60
   3   1  -6  373.11   38.01
  -3  -1   6  415.80   39.80
  -3  -1   6  358.44   38.50
  -3  -1   5    6.81    1.68
   3   1  -5    6.48    1.57
   3   1  -5    6.41    1.37
  -3  -1   5    5.91    2.16
   3   1  -4  416.74   43.23
   3   1  -4  445.36   43.16
  -3  -1   4  413.41   43.40
  -3  -1   4  387.62   43.41
  -3  -1   4  472.66   44.46
  -3  -1   3  154.01   16.62
   3   1  -3  158.38   16.54
  -3  -1   3  150.56   16.75
   3   1  -3  162.22   16.44
   3   1  -2  734.61   70.06
  -3  -1   2  700.24   70.24
  -3  -1   2  625.14   70.49
  -3  -1   1   46.60    5.01
   3   1  -1   48.79    4.99
  -3  -1   1   34.20    5.35
   3   1   0  662.69   61.19
  -3  -1   0  598.99   60.79
   3   1   0  659.26   60.56
  -3  -1   0  566.20   59.88
  -3  -1  -1    3.59    1.27
   3   1   1    2.19    0.94
   3   1   2  965.06   97.84
  -3  -1  -2  984.29   98.35
  -3  -1  -3  340.44   33.12
  -3  -1  -3  280.97   31.27
   3   1   3  355.69   31.99
  -3  -1  -3  313.27   31.35
  -3  -1  -3  378.61   33.11
  -3  -1  -3  348.76   32.56
  -3  -1  -4  131.63   15.32
  -3  -1  -4  130.54   14.71
  -3  -1  -4  122.89   13.79
   3   1   4  158.69   14.27
  -3  -1  -4  129.74   13.84
  -3  -1  -4  152.25   15.49
  -3  -1  -5   13.66    3.89
  -3  -1  -5   10.88    2.68
  -3  -1  -5   10.42    2.61
  -3  -1  -5    9.45    2.09
   3   1   5    8.73    2.20
   3   1   6   36.60    5.68
  -3  -1  -6   43.78    6.10
   3   1   6   41.05    5.29
   3   1   6   28.09    4.23
  -3  -1  -6   43.68    6.13
   3   1   7   28.85    4.49
   3   1   7   39.52    5.12
   3   1   7   26.29    3.90
   3   1   8  156.38   17.29
   3   1   8  189.51   17.94
   3   1   8  137.85   16.51
   3   1   9  284.88   30.35
   3   1   9  346.96   31.03
   3   1   9  251.16   29.53
   3   1  10  291.55   34.14
   3   1  10  387.18   34.94
   3   1  10  306.85   33.49
   3   1  11  127.10   15.06
   3   1  11  117.30   14.35
   3   1  11  143.96   15.40
   3   1  12  183.63   22.05
   3   1  12  216.07   22.34
   3   1  12  198.84   21.56
   3   1  13   23.86    3.97
   3   1  13   18.18    3.94
   3   1  13   30.91    4.50
   3   1  14    7.43    1.99
   3   1  14    3.48    1.78
   3   1  15    4.29    1.49
   3   1  16    1.18    0.79
   3   1  16    0.91    2.00
  -3  -2  19    0.79    1.33
  -3  -2  19    2.37    1.22
  -3  -2  18   17.87    3.29
  -3  -2  18   12.99    2.28
  -3  -2  18   11.68    2.91
  -3  -2  17    2.68    2.01
  -3  -2  17    2.07    2.34
  -3  -2  17    0.70    1.25
  -3  -2  16   -2.79    2.03
  -3  -2  16    0.30    1.72
  -3  -2  16    0.21    1.39
  -3  -2  15  173.07   18.69
  -3  -2  15  189.26   18.26
  -3  -2  14    5.56    2.58
  -3  -2  14    5.40    2.97
  -3  -2  14    9.25    2.51
  -3  -2  13    2.43    1.75
  -3  -2  13    1.11    2.05
  -3  -2  12  191.29   21.03
  -3  -2  11   19.08    3.38
  -3  -2  10   39.35    5.28
  -3  -2   9  508.92   48.49
  -3  -2   9  431.13   46.24
  -3  -2   8   37.54    7.08
   3   2  -8   30.60    4.81
  -3  -2   8   28.05    4.04
  -3  -2   8   33.23    4.56
   3   2  -7 3656.75  388.76
  -3  -2   7 4516.92  392.06
  -3  -2   7 3886.70  388.57
   3   2  -6   56.08    6.51
   3   2  -6   55.77    7.02
  -3  -2   6   76.42    9.85
  -3  -2   6   52.08    6.84
  -3  -2   6   56.08    7.98
   3   2  -5  415.61   42.45
   3   2  -5  414.27   42.16
  -3  -2   5  397.15   42.46
  -3  -2   5  437.63   43.86
   3   2  -4  417.23   44.82
   3   2  -4  466.08   44.90
  -3  -2   4  437.96   45.14
   3   2  -3  533.77   53.94
   3   2  -3  546.80   53.74
  -3  -2   3  503.63   54.13
   3   2  -2  342.95   37.54
   3   2  -2  363.26   36.27
   3   2  -1    4.27    1.22
   3   2  -1    4.45    1.62
  -3  -2   1    4.36    1.48
   3   2   0   56.95    6.63
   3   2   0   58.91    7.35
  -3  -2   0   56.57    6.95
   3   2   1 1783.37  176.55
  -3  -2  -1 1728.54  176.92
  -3  -2  -2   99.94   11.97
  -3  -2  -2  131.89   15.11
  -3  -2  -3  282.81   29.92
  -3  -2  -3  240.04   26.30
  -3  -2  -4   20.98    3.45
  -3  -2  -4   26.43    6.30
   3   2   4   17.47    3.38
  -3  -2  -4   24.55    4.02
  -3  -2  -5    7.98    2.32
   3   2   5    6.40    2.40
   3   2   5    5.75    1.93
   3   2   5    5.25    1.23
   3   2   6   13.32    2.35
   3   2   6   22.72    3.64
   3   2   6   20.38    4.09
   3   2   7  177.77   16.63
   3   2   7  126.28   14.98
   3   2   8  155.80   15.68
   3   2   8  119.28   14.21
   3   2   9  210.82   21.10
   3   2   9  170.68   19.74
   3   2  10  108.80   11.92
   3   2  10   83.54   10.63
   3   2  11   51.21    6.93
   3   2  11   42.98    6.13
   3   2  12   57.21    7.13
   3   2  12   44.93    6.45
   3   2  13   31.61    4.56
   3   2  14    2.22    1.30
   3   2  15    8.01    2.65
   3   2  15    2.78    1.09
  -3  -3  20    0.44    0.54
  -3  -3  19   21.17    3.45
  -3  -3  19   33.12    3.95
  -3  -3  18   -0.22    1.60
  -3  -3  18    0.39    1.33
  -3  -3  18    0.70    1.11
  -3  -3  17    1.97    1.71
  -3  -3  17   -2.32    2.23
  -3  -3  17    0.19    1.30
  -3  -3  16    4.86    2.81
  -3  -3  16    5.49    2.12
  -3  -3  16    2.79    2.07
  -3  -3  15   64.42    8.58
  -3  -3  15   47.24    8.80
  -3  -3  15   75.41    8.52
  -3  -3  14    0.85    1.76
  -3  -3  14    1.20    1.77
  -3  -3  13  530.93   55.21
  -3  -3  12   -0.35    1.92
  -3  -3  12    1.42    1.67
  -3  -3  11    3.08    1.43
  -3  -3  11    2.19    2.00
   3   3 -10  129.78   14.17
   3   3  -9  333.97   34.54
   3   3  -8   92.34   11.30
   3   3  -8   96.98   10.45
   3   3  -8   85.94   11.69
  -3  -3   8   80.14   14.42
  -3  -3   8   99.57   11.08
  -3  -3   8   90.33   10.44
  -3  -3   7  142.39   20.77
   3   3  -7  169.25   17.52
  -3  -3   7  177.73   17.42
  -3  -3   7  140.81   16.51
   3   3  -6  796.39   81.48
  -3  -3   6  830.69   85.77
  -3  -3   6  797.48   81.49
   3   3  -5  427.23   44.77
  -3  -3   5  489.99   49.32
  -3  -3   5  432.12   45.06
  -3  -3   5  439.19   46.35
  -3  -3   4  215.40   22.87
   3   3  -4  201.78   22.36
  -3  -3   4  235.16   26.54
  -3  -3   4  245.47   24.40
   3   3  -3    3.40    0.86
  -3  -3   3    6.57    3.48
  -3  -3   3    2.82    1.28
  -3  -3   3    2.25    1.66
   3   3  -2   83.64   10.54
  -3  -3   2   87.31   10.82
   3   3  -1  236.58   26.47
  -3  -3   1  242.59   25.87
  -3  -3   1  277.82   29.89
   3   3   0   16.23    3.11
  -3  -3   0   13.50    2.66
  -3  -3   0   14.58    5.03
  -3  -3  -1   84.14   13.78
  -3  -3  -1   91.20   10.52
  -3  -3  -2   12.89    5.31
   3   3   2   11.73    2.52
   3   3   2   11.22    3.02
  -3  -3  -2    8.21    2.22
   3   3   3  443.69   50.02
   3   3   3  461.25   49.43
  -3  -3  -3  483.49   49.45
  -3  -3  -3  394.15   53.87
  -3  -3  -3  561.65   50.32
   3   3   4  161.02   20.50
   3   3   4  169.86   19.91
   3   3   4  197.97   19.41
   3   3   5  129.71   15.09
   3   3   6  153.76   14.43
   3   3   6  104.55   12.40
   3   3   7    0.14    0.92
   3   3   8   32.71    5.05
   3   3   8   22.13    3.58
   3   3   9   -0.40    2.05
   3   3   9    2.61    1.54
   3   3   9    4.88    2.34
   3   3  10   34.42    5.28
   3   3  10   26.64    4.22
   3   3  11   58.45    7.54
   3   3  11   67.47    8.29
   3   3  12    4.33    1.67
   3   3  13   12.04    2.28
   3   3  13   11.65    3.90
   3   3  14   -0.54    1.58
   3   3  14    1.28    0.77
  -3  -4  20   12.37    1.71
  -3  -4  19   17.07    2.78
  -3  -4  18   30.19    4.67
  -3  -4  18   47.13    5.13
  -3  -4  18   40.01    5.48
  -3  -4  17   21.68    3.84
  -3  -4  17   28.24    4.08
  -3  -4  16   37.72    5.91
  -3  -4  16   47.59    6.13
  -3  -4  15   43.70    6.28
  -3  -4  15   41.03    7.15
  -3  -4  15   44.99    6.31
  -3  -4  14   19.68    3.78
  -3  -4  14   17.34    4.34
  -3  -4  14   20.85    3.85
  -3  -4  13  110.58   13.48
  -3  -4  13  108.09   14.38
  -3  -4  13  130.61   13.86
  -3  -4  12  193.57   22.09
  -3  -4  11    6.74    2.76
   3   4 -11   13.98    2.41
  -3  -4  10    0.29    1.47
   3   4 -10    3.97    1.45
  -3  -4   9   55.79    9.63
   3   4  -9  118.82   10.12
   3   4  -8    1.19    1.06
  -3  -4   8   -0.22    1.09
   3   4  -8   -0.17    0.92
   3   4  -8   -0.68    1.56
   3   4  -8    0.55    0.55
  -3  -4   8    0.52    1.05
  -3  -4   7    1.09    3.37
   3   4  -7    1.25    0.95
   3   4  -7    1.13    1.03
   3   4  -7    1.06    0.54
   3   4  -7    0.31    1.24
  -3  -4   7    0.96    1.17
  -3  -4   7    1.46    1.24
   3   4  -6   12.38    2.80
   3   4  -6   17.11    2.98
   3   4  -6   18.37    2.80
  -3  -4   6   18.78    6.91
   3   4  -6   13.12    3.17
  -3  -4   6   17.45    3.18
   3   4  -6   15.94    2.03
   3   4  -5  218.90   22.87
   3   4  -5  182.38   23.01
   3   4  -5  186.50   23.53
  -3  -4   5  223.27   23.56
  -3  -4   5  240.42   25.06
  -3  -4   5  197.37   28.24
   3   4  -5  216.08   22.91
   3   4  -5  233.17   22.14
   3   4  -4   43.91    5.47
  -3  -4   4   47.37    6.32
   3   4  -4   35.82    6.15
   3   4  -4   50.81    5.13
  -3  -4   4   49.00    7.32
  -3  -4   4   41.44    9.79
   3   4  -3  149.05   16.55
   3   4  -3  149.76   16.84
  -3  -4   3  183.64   18.71
   3   4  -2  259.27   24.99
   3   4  -2  221.60   26.79
   3   4  -2  233.69   25.89
  -3  -4   2  265.82   26.48
   3   4  -2  207.72   26.15
  -3  -4   2  266.00   27.56
  -3  -4   2  223.64   31.01
   3   4  -1   95.98   11.40
   3   4  -1   76.54   10.63
  -3  -4   1   91.40   10.77
   3   4  -1   89.70   10.39
  -3  -4   1   74.41   14.37
  -3  -4   1  103.54   11.89
   3   4  -1   91.68    9.46
   3   4   0  161.87   17.13
   3   4   0  132.43   16.41
  -3  -4   0  147.59   16.50
   3   4   0  151.87   16.05
  -3  -4   0  117.84   20.66
  -3  -4   0  169.89   17.53
   3   4   0  142.98   15.03
   3   4   1  153.22   16.66
  -3  -4  -1   94.98   20.50
   3   4   1  153.51   17.46
  -3  -4  -1  166.30   17.54
   3   4   1  163.19   16.90
   3   4   1  154.16   15.85
   3   4   2   42.67    4.59
   3   4   2   38.83    6.00
   3   4   2   40.25    5.43
  -3  -4  -2   34.90    5.77
   3   4   3  395.34   42.46
   3   4   3  406.20   41.63
   3   4   4   -0.19    1.00
   3   4   4    0.32    1.55
   3   4   5   31.51    5.44
   3   4   6    6.49    3.35
   3   4   6    9.88    2.98
   3   4   7   19.62    4.65
   3   4   7   10.93    3.23
   3   4   8   11.81    2.31
   3   4   8   10.72    3.80
   3   4   8    6.50    2.95
   3   4   9   33.22    5.10
   3   4   9   25.20    3.90
   3   4  10  154.37   16.34
   3   4  10  101.53   12.08
   3   4  11  214.55   21.79
   3   4  11  166.54   18.54
   3   4  12  102.32   11.04
  -3  -5  18    2.13    1.63
  -3  -5  18    2.71    1.29
  -3  -5  17   -0.47    1.80
  -3  -5  17    0.89    1.42
  -3  -5  16    5.21    2.58
  -3  -5  16    6.36    2.17
  -3  -5  15    0.65    2.18
  -3  -5  15    0.23    1.92
  -3  -5  14    0.35    1.92
  -3  -5  14    3.09    1.31
  -3  -5  13    4.90    2.68
  -3  -5  13    6.33    2.55
  -3  -5  12    1.68    2.01
   3   5 -12    4.71    1.54
  -3  -5  12    0.71    1.65
  -3  -5  11   -0.63    2.00
   3   5 -11    1.16    1.15
   3   5 -10   27.36    3.81
  -3  -5  10   16.19    3.74
   3   5  -9  163.18   18.15
   3   5  -9  204.43   17.32
  -3  -5   8   82.60   14.45
   3   5  -8  136.37   14.91
   3   5  -8  104.14   15.49
   3   5  -7   44.39    5.73
   3   5  -7   46.40    4.90
   3   5  -6    0.94    1.20
   3   5  -6    3.23    1.97
   3   5  -6    2.54    0.82
   3   5  -5   17.66    2.39
   3   5  -4   17.86    2.31
   3   5  -4   22.40    3.17
   3   5  -3   31.28    4.20
   3   5  -3   26.00    4.32
   3   5  -3   24.20    4.62
   3   5  -2    3.64    1.68
   3   5  -2    2.17    1.23
   3   5  -2    0.92    1.49
  -3  -5   2    3.98    1.97
   3   5  -2    4.18    1.02
   3   5  -1    2.49    1.55
   3   5  -1    1.48    1.11
   3   5  -1    0.63    1.55
   3   5  -1    1.47    0.73
   3   5   0  162.10   18.59
   3   5   0  146.38   19.09
   3   5   0  183.32   17.54
   3   5   0  157.96   18.34
   3   5   1   48.21    5.00
   3   5   1   38.70    5.64
   3   5   1   37.26    6.42
   3   5   1   40.23    5.87
   3   5   2   20.62    2.51
   3   5   2   13.54    3.07
   3   5   2   17.42    3.94
   3   5   3   18.01    3.75
   3   5   3   24.76    4.94
   3   5   3   29.87    3.29
   3   5   4   38.56    6.35
   3   5   5   25.77    4.96
   3   5   6  171.42   18.84
   3   5   6  134.40   17.29
   3   5   7    1.83    2.90
   3   5   7    1.01    1.76
   3   5   8    6.54    2.90
   3   5   8   10.67    2.83
   3   5   8   10.58    3.93
   3   5   9   27.54    5.28
  -3  -6  19   34.25    4.00
  -3  -6  18    5.99    1.67
  -3  -6  18    7.02    1.65
  -3  -6  17    9.10    2.33
  -3  -6  16    5.10    2.19
  -3  -6  15   -0.27    1.85
  -3  -6  15   -0.65    1.82
  -3  -6  14    5.27    2.41
  -3  -6  14    6.49    2.41
  -3  -6  14    7.90    1.93
  -3  -6  13   13.68    3.58
  -3  -6  13   13.26    3.22
  -3  -6  13   15.07    2.82
  -3  -6  12   34.82    5.44
   3   6 -12   30.43    4.57
  -3  -6  12   31.19    5.02
  -3  -6  11    1.14    1.76
   3   6 -11    0.43    1.13
  -3  -6  11   -0.22    1.54
  -3  -6  10   97.76   12.17
   3   6 -10   97.25   11.88
   3   6 -10  111.87   10.95
  -3  -6  10   89.28   11.70
  -3  -6   9    9.39    2.56
   3   6  -9   12.90    2.75
   3   6  -9   15.65    2.05
  -3  -6   9    7.58    2.29
   3   6  -8  227.08   26.54
   3   6  -8  170.41   26.94
   3   6  -7    4.56    1.94
   3   6  -7    4.15    1.17
   3   6  -6   20.66    3.96
   3   6  -6   27.63    3.34
   3   6  -5   18.63    2.44
   3   6  -5    9.14    3.19
   3   6  -4   22.76    3.79
   3   6  -4   20.17    4.40
   3   6  -3   50.05    8.11
   3   6  -3   61.02    8.05
   3   6  -3   53.34    8.72
   3   6  -3   77.81    7.35
   3   6  -2    0.55    1.41
   3   6  -2    2.91    1.67
   3   6  -2    3.39    2.15
   3   6  -2    3.81    1.12
   3   6  -1   88.99   11.74
   3   6  -1  119.46   11.02
   3   6  -1   99.80   11.69
   3   6  -1   86.68   12.60
   3   6  -1   89.85   11.98
   3   6   0    8.95    2.52
   3   6   0   10.13    2.48
   3   6   0    8.61    2.22
   3   6   0    7.81    2.91
   3   6   0   10.31    1.75
   3   6   1   -0.77    1.12
   3   6   1    0.79    1.94
   3   6   1    0.56    0.77
   3   6   2   69.63   10.43
   3   6   2   86.50   11.82
   3   6   2  102.64    9.84
   3   6   3   36.07    6.61
   3   6   3   42.72    4.90
   3   6   4   68.52    9.62
   3   6   5    0.36    1.65
   3   6   5    2.02    3.14
   3   6   6   55.06    8.60
   3   6   6   44.04    6.91
   3   6   7   25.41    5.28
   3   6   7   37.20    6.79
   3   6   8    4.76    3.13
   3   6   9   13.84    3.43
  -3  -7  18   77.65    8.31
  -3  -7  17   37.74    4.82
  -3  -7  17   40.69    4.95
  -3  -7  16   43.02    5.84
  -3  -7  16   50.76    6.04
  -3  -7  15   93.63   12.06
  -3  -7  15  121.31   11.78
  -3  -7  15  101.22   12.11
  -3  -7  14   10.04    2.40
  -3  -7  14   11.81    2.69
  -3  -7  14    7.57    1.99
  -3  -7  13    7.65    2.45
  -3  -7  13   10.04    2.62
  -3  -7  13   12.93    2.56
  -3  -7  12    4.72    2.04
  -3  -7  12    4.93    2.06
  -3  -7  12    5.50    2.08
   3   7 -11  275.09   30.64
  -3  -7  11  265.24   30.58
   3   7 -11  318.34   29.69
  -3  -7  11  266.92   30.51
   3   7 -10    9.05    2.52
  -3  -7  10   10.50    2.50
   3   7 -10   11.79    1.91
   3   7  -9  349.69   37.37
   3   7  -9  405.73   36.30
  -3  -7   9  289.66   36.60
   3   7  -8    0.26    1.36
  -3  -7   8    0.50    1.04
   3   7  -8    1.06    1.07
   3   7  -7  225.67   27.12
   3   7  -7  266.64   26.20
   3   7  -6    2.87    1.93
   3   7  -6    2.05    2.23
   3   7  -6    4.36    1.35
   3   7  -5  136.21   21.69
   3   7  -5  217.25   20.32
   3   7  -4  212.45   21.93
   3   7  -4  177.23   22.67
   3   7  -3  260.57   32.86
   3   7  -3  245.01   33.72
   3   7  -2   37.05    6.01
   3   7  -2   39.77    5.94
   3   7  -2   51.07    5.36
   3   7  -2   37.86    6.90
   3   7  -1    1.20    1.31
   3   7  -1    1.71    2.11
   3   7  -1    3.13    1.22
   3   7   0    1.22    1.31
   3   7   0    0.43    1.80
   3   7   0    2.03    1.04
   3   7   1   22.27    3.78
   3   7   1   20.55    2.90
   3   7   1   16.76    4.49
   3   7   2   18.26    2.71
   3   7   2   19.36    4.42
   3   7   3   17.49    2.55
   3   7   3   18.10    4.09
   3   7   4   52.49    8.00
   3   7   4   29.40    5.56
   3   7   5    0.49    3.36
   3   7   6   44.27    7.91
   3   7   7   19.45    2.94
   3   7   7    6.75    3.79
   3   7   8   27.74    3.30
   3   7   8   14.09    4.14
  -3  -8  16   14.65    2.10
  -3  -8  16   19.34    2.61
  -3  -8  15   21.13    3.06
  -3  -8  15   25.83    3.13
  -3  -8  15   25.08    3.49
  -3  -8  14    1.58    1.02
  -3  -8  14    1.39    1.22
  -3  -8  14    1.78    1.21
  -3  -8  13    2.36    1.40
  -3  -8  13    1.78    1.40
  -3  -8  12   14.44    2.71
  -3  -8  12   13.26    2.81
  -3  -8  11    1.21    1.18
   3   8 -11   -0.27    0.85
  -3  -8  11   -0.39    1.60
   3   8 -10  135.68   13.83
  -3  -8  10  144.52   14.84
  -3  -8  10  113.39   14.14
   3   8  -9    0.65    1.00
   3   8  -8   39.88    4.96
   3   8  -7   -0.45    1.07
   3   8  -7    0.42    1.86
   3   8  -7    1.54    1.27
   3   8  -6   70.77    9.06
   3   8  -6   53.81   10.14
   3   8  -5  120.60   13.30
   3   8  -5  110.25   14.72
   3   8  -4   49.49    7.05
   3   8  -4   58.05    6.43
   3   8  -4   45.79    8.03
   3   8  -3   20.11    3.73
   3   8  -3   21.43    3.03
   3   8  -3   12.93    4.21
   3   8  -2    2.25    1.59
   3   8  -2    0.43    1.87
  -3  -8   2    1.04    1.22
   3   8  -2    2.61    1.32
   3   8  -1   54.55    7.37
   3   8  -1   64.63    6.69
   3   8   0    1.70    1.44
   3   8   0    3.57    2.58
   3   8   0    4.32    1.36
   3   8   1   -0.37    1.74
   3   8   1   -0.33    0.98
   3   8   2   61.42    6.79
   3   8   2   44.65    7.83
   3   8   3   12.10    3.12
   3   8   3   25.04    5.91
   3   8   4   30.75    6.42
   3   8   5    0.41    3.01
   3   8   5    0.99    1.37
   3   8   6   28.01    5.46
   3   8   6   25.83    3.72
   3   8   7   13.60    1.97
   3   8   7    7.12    2.78
  -3  -9  15   30.59    3.44
  -3  -9  14   50.41    5.80
  -3  -9  13   31.31    4.23
  -3  -9  12   82.91    9.55
   3   9 -11    0.17    0.82
  -3  -9  11    0.34    1.27
   3   9 -10    2.67    1.17
   3   9  -9    2.15    1.20
  -3  -9   9    5.17    2.10
   3   9  -8    1.62    1.27
  -3  -9   8    2.24    1.69
   3   9  -7   71.26    9.40
  -3  -9   7   95.42   10.19
   3   9  -7   96.61    9.60
   3   9  -6  306.20   34.25
   3   9  -6  382.65   34.21
   3   9  -6  300.21   34.71
  -3  -9   6  324.60   34.52
   3   9  -5   71.45    8.43
   3   9  -5   71.94    8.73
   3   9  -5   55.57    9.42
  -3  -9   5   72.95    8.44
   3   9  -4  104.29   12.26
   3   9  -4  107.44   12.46
   3   9  -4  124.07   11.86
  -3  -9   4  116.54   12.18
   3   9  -3   72.93   10.20
   3   9  -3   95.23   10.65
   3   9  -3  100.13    9.90
   3   9  -3   66.92   11.04
  -3  -9   3   93.63   10.15
   3   9  -2    6.79    2.39
   3   9  -2    5.25    1.92
   3   9  -2    4.29    2.57
  -3  -9   2    8.64    1.97
   3   9  -2    8.08    1.83
   3   9  -1   38.84    5.58
   3   9  -1   33.99    5.22
   3   9  -1   42.19    4.90
   3   9  -1   38.20    6.20
   3   9   0    2.67    2.22
   3   9   0    1.27    3.08
   3   9   0   -0.58    1.43
   3   9   0   -0.55    1.01
   3   9   1    2.67    1.54
   3   9   1    0.40    0.97
   3   9   2   -0.18    1.64
   3   9   2    0.26    0.80
   3   9   2    2.40    3.24
   3   9   3   13.07    4.31
   3   9   3   13.62    2.64
   3   9   4    1.99    2.76
   3   9   4    2.66    1.46
   3   9   5   11.83    3.76
   3   9   5   28.25    3.25
   3   9   6    0.72    1.34
  -3 -10  14    3.23    0.66
   3  10 -13    9.27    1.66
  -3 -10  13   12.98    1.79
  -3 -10  12    5.94    1.49
   3  10 -11   19.65    2.74
   3  10 -11   31.84    3.51
   3  10 -10    1.58    1.09
   3  10 -10    3.16    1.03
  -3 -10  10    5.14    1.83
   3  10  -9    0.77    1.13
   3  10  -9    1.13    1.00
  -3 -10   9    1.44    1.33
   3  10  -8   85.39    9.50
   3  10  -8   81.94    9.85
  -3 -10   8   93.59    9.98
   3  10  -7   42.24    5.16
   3  10  -7   37.47    5.37
  -3 -10   7   47.59    5.56
   3  10  -6    2.25    1.20
   3  10  -6    1.18    1.10
   3  10  -6    1.69    1.38
  -3 -10   6    2.87    1.39
   3  10  -5   17.63    2.98
   3  10  -5   18.69    3.15
  -3 -10   5   20.57    3.08
   3  10  -4    4.31    1.73
   3  10  -4    4.69    1.51
   3  10  -4    4.77    1.57
  -3 -10   4    4.24    1.57
   3  10  -3    9.36    2.26
   3  10  -3   12.89    3.56
   3  10  -3    7.39    1.86
   3  10  -3   10.38    2.01
   3  10  -2    0.81    1.44
   3  10  -2    0.65    2.22
   3  10  -2    1.53    1.13
   3  10  -1   65.80    8.47
   3  10  -1   57.66    6.95
   3  10  -1   52.29    6.31
   3  10   0   37.17    5.99
   3  10   0   31.48    3.97
   3  10   0   35.15    4.63
   3  10   1    2.11    0.78
   3  10   2   23.53    3.33
   3  10   3   10.88    3.03
   3  10   3   19.01    2.47
   3  10   4    1.51    1.19
  -3 -11  11    0.53    0.49
  -3 -11  10   19.65    2.48
   3  11  -9    0.44    0.68
  -3 -11   9    1.37    0.74
  -3 -11   8   12.56    1.72
   3  11  -8    9.31    1.72
   3  11  -7    0.24    0.83
  -3 -11   7    0.26    0.58
  -3 -11   6    0.06    0.47
   3  11  -5    6.46    1.88
   3  11  -5    8.35    1.45
   3  11  -5   12.29    1.79
   3  11  -4    5.13    1.99
   3  11  -4    8.41    1.49
   3  11  -4    8.41    1.54
   3  11  -3   -0.19    1.33
   3  11  -3    0.62    0.79
   3  11  -3    0.90    0.82
   3  11  -2    1.48    1.72
   3  11  -2    3.43    0.99
   3  11  -1   -0.87    1.55
   3  11  -1    3.09    1.03
   3  11   0    0.75    1.02
   3  11   0    0.20    0.63
  -4  12   3   -0.15    0.89
  -4  12   2   -0.21    1.20
   4 -12  -1    3.62    0.73
  -4  12   1    2.45    1.84
   4 -12   0   30.94    3.54
   4 -12   1   24.47    2.95
   4 -12   2   15.35    2.09
   4 -12   3   22.18    2.52
   4 -12   3   22.31    2.79
  -4  12  -4   10.65    1.95
   4 -12   4   11.45    1.70
   4 -12   4   13.10    1.60
  -4  12  -5   37.98    5.21
   4 -12   5   46.61    5.03
   4 -12   5   49.48    4.98
   4 -12   6    5.96    1.01
  -4  12  -6    4.45    1.11
   4 -12   6    6.72    1.03
   4 -12   7    0.11    0.34
   4 -12   7    0.32    0.41
   4 -12   8   17.89    2.12
  -4  11   6    0.75    1.02
  -4  11   6    0.23    1.32
  -4  11   5    0.31    1.93
  -4  11   4    1.12    2.31
  -4  11   4   -0.35    1.21
   4 -11  -3    0.33    0.55
  -4  11   3    0.42    2.33
   4 -11  -2    7.93    1.45
   4 -11  -1    8.31    1.60
   4 -11   0   -0.47    0.85
   4 -11   1    1.87    0.96
  -4  11  -1    0.83    1.35
   4 -11   1    2.10    0.72
  -4  11  -2   34.86    4.73
   4 -11   2   29.98    3.71
   4 -11   3    7.56    1.66
  -4  11  -3    7.34    2.03
   4 -11   3    8.26    1.46
  -4  11  -4    1.82    1.29
   4 -11   4    1.59    0.94
   4 -11   4    1.60    0.85
   4 -11   5    1.90    1.03
  -4  11  -5    1.35    1.27
   4 -11   5    0.77    0.72
  -4  11  -6   20.95    3.12
   4 -11   6   19.87    2.64
   4 -11   6   18.08    2.63
   4 -11   7    4.49    1.05
  -4  11  -7    5.44    1.51
   4 -11   7    2.27    1.02
  -4  11  -8   54.34    6.09
   4 -11   8   50.58    5.63
  -4  11  -9   15.66    2.24
   4 -11   9   11.94    2.07
   4 -11  10    1.13    0.54
   4 -11  10    3.36    0.75
   4 -11  11    0.04    0.32
  -4  10   9    2.91    1.16
  -4  10   8    9.47    2.98
  -4  10   8   22.46    3.57
  -4  10   8   19.80    4.16
  -4  10   7    5.19    2.70
  -4  10   7    9.06    3.62
  -4  10   7   14.30    1.76
  -4  10   6    3.91    2.70
  -4  10   6   10.83    4.22
  -4  10   6   13.08    1.79
  -4  10   5    3.16    0.97
  -4  10   5    0.56    3.24
  -4  10   5    1.40    2.22
   4 -10  -5    1.63    0.73
  -4  10   4    0.48    0.82
   4 -10  -4   -0.09    0.77
  -4  10   4   -0.36    2.23
   4 -10  -3   12.57    2.09
  -4  10   3   13.85    2.08
   4 -10  -2   43.96    5.30
  -4  10   2   54.47    5.39
  -4  10   1    2.78    1.11
  -4  10   1    2.52    1.76
  -4  10   1    2.32    1.64
  -4  10   0    6.01    2.31
  -4  10   0    2.81    1.93
   4 -10   0    6.50    1.31
  -4  10  -1    6.33    2.26
  -4  10  -1    3.49    1.84
   4 -10   1    4.76    1.24
  -4  10  -2   -0.25    1.36
   4 -10   2    0.33    0.76
  -4  10  -3  259.85   22.98
   4 -10   3  229.97   21.62
   4 -10   4    8.28    2.02
  -4  10  -4   12.34    2.59
   4 -10   4   11.66    1.94
   4 -10   5   92.57    9.74
  -4  10  -5   93.04   10.02
   4 -10   5   97.01    9.27
   4 -10   6    0.34    0.84
  -4  10  -6   -0.20    1.16
   4 -10   6    0.18    1.07
   4 -10   6    0.23    0.93
   4 -10   7   19.19    3.08
  -4  10  -7   23.16    3.35
   4 -10   7   16.18    2.63
   4 -10   8    5.00    1.20
   4 -10   8    5.51    1.58
  -4  10  -8    5.10    1.59
   4 -10   8    5.75    1.56
   4 -10   8    4.84    1.39
   4 -10   9   37.64    4.95
  -4  10  -9   35.87    4.85
   4 -10   9   46.45    4.76
   4 -10   9   32.65    4.83
   4 -10  10   47.62    4.70
  -4  10 -10   36.42    4.71
   4 -10  10   31.06    4.81
   4 -10  10   40.62    5.00
   4 -10  11    0.62    0.89
   4 -10  11    1.73    0.73
   4 -10  11    0.23    0.89
   4 -10  12   19.25    2.16
   4 -10  12   15.79    2.50
   4 -10  12   16.71    2.52
   4 -10  13    0.07    0.49
   4 -10  13   -0.19    0.41
  -4   9  11    8.92    2.00
  -4   9  10   59.59   10.35
  -4   9  10  101.21    9.52
  -4   9   9   17.12    4.14
  -4   9   9   17.94    4.87
  -4   9   9   21.32    2.53
  -4   9   8    1.27    3.10
  -4   9   8    7.38    1.58
  -4   9   7   60.03   10.34
  -4   9   7   67.20    6.76
  -4   9   6    6.33    4.77
  -4   9   6    1.45    3.02
  -4   9   6   10.11    1.91
   4  -9  -5   52.06    5.72
  -4   9   5   55.92    6.02
  -4   9   4    5.76    3.36
   4  -9  -4    5.75    1.58
  -4   9   4   12.11    2.08
  -4   9   3    5.92    1.71
  -4   9   3    1.85    2.85
  -4   9   3    3.75    1.93
  -4   9   2   -0.32    1.74
  -4   9   2   -0.44    2.54
  -4   9   2    0.22    1.60
  -4   9   1   24.33    6.46
   4  -9  -1   57.83    5.63
  -4   9   1   36.68    6.09
  -4   9   1   60.33    7.37
  -4   9   0   30.57    4.79
   4  -9   0   27.62    3.40
  -4   9  -1   16.98    3.54
   4  -9   1   17.43    2.56
  -4   9  -1   10.78    3.15
  -4   9  -2  262.80   27.01
   4  -9   2  239.80   25.77
   4  -9   2  250.53   26.78
  -4   9  -3   57.07    8.92
  -4   9  -3   80.59    9.42
   4  -9   3   77.76    8.48
   4  -9   3   80.73    9.35
   4  -9   4  149.99   15.31
  -4   9  -4  103.11   14.85
  -4   9  -4  135.23   15.22
   4  -9   4  144.70   14.47
   4  -9   5   24.27    3.97
   4  -9   5   26.12    3.58
  -4   9  -5   18.88    4.10
  -4   9  -6  149.65   19.65
   4  -9   6  226.86   20.25
   4  -9   7   25.91    3.90
   4  -9   7   25.14    3.42
   4  -9   7   19.71    3.14
   4  -9   8  318.07   34.75
   4  -9   8  356.48   35.02
   4  -9   8  360.20   35.60
   4  -9   9    3.38    1.56
   4  -9   9    5.80    1.41
   4  -9  10   46.97    5.30
   4  -9  10   39.15    5.88
   4  -9  10   44.20    5.80
   4  -9  11   39.62    5.37
   4  -9  11   46.21    4.95
   4  -9  11   36.07    5.54
   4  -9  12   10.42    2.11
   4  -9  12    7.57    2.05
   4  -9  12    9.79    1.49
   4  -9  13   22.69    3.28
   4  -9  13   24.74    3.48
   4  -9  14   40.64    4.60
   4  -9  14   36.26    4.64
  -4   8  12   -0.51    1.47
  -4   8  12    0.84    0.79
  -4   8  11    0.79    0.92
  -4   8  11    2.32    2.89
  -4   8  11   -1.40    2.26
  -4   8  10    2.60    1.18
  -4   8  10    2.59    2.63
  -4   8  10    0.56    3.20
  -4   8   9   12.23    5.41
  -4   8   9   19.69    6.34
  -4   8   8   35.85    8.85
  -4   8   8   32.24    9.10
  -4   8   8   61.74    7.09
  -4   8   8   61.72    6.78
  -4   8   7   16.83    2.78
  -4   8   7   13.51    2.94
  -4   8   7    4.66    4.51
  -4   8   7   14.93    6.04
   4  -8  -6   92.72    9.99
  -4   8   6  105.56   10.56
   4  -8  -5  108.37   11.10
  -4   8   5  119.82   11.55
  -4   8   4    6.92    3.88
  -4   8   4    7.26    2.31
  -4   8   3   24.45    6.43
  -4   8   3   42.87    5.74
  -4   8   3   51.96    6.68
  -4   8   3   30.30    5.19
  -4   8   2   46.89    6.87
  -4   8   2   42.70    6.65
  -4   8   2   62.79    7.84
   4  -8  -2   62.20    6.11
  -4   8   2   30.58    7.34
  -4   8   1   26.90    4.45
   4  -8  -1   23.82    3.12
  -4   8   1   17.57    3.73
  -4   8   1   25.87    4.20
  -4   8   0   69.70   10.70
  -4   8   0  108.94   11.76
   4  -8   0   95.44   10.26
   4  -8   0  110.40   11.85
   4  -8   1   53.16    7.14
  -4   8  -1   53.70    7.10
   4  -8   1   46.99    5.94
  -4   8  -2   47.82    6.24
   4  -8   2   39.89    5.18
   4  -8   2   40.43    6.07
  -4   8  -3   33.77    5.64
   4  -8   3   47.51    6.12
   4  -8   3   42.64    5.18
   4  -8   4   -0.47    1.22
  -4   8  -4   -0.68    1.72
   4  -8   4    0.14    0.99
  -4   8  -5    2.99    1.97
   4  -8   5    7.49    2.13
   4  -8   6   52.96    6.26
   4  -8   6   43.51    5.43
  -4   8  -6   33.68    5.94
   4  -8   7   14.34    3.73
   4  -8   7   15.70    3.19
   4  -8   7   19.32    2.78
   4  -8   7   18.11    2.88
   4  -8   8   75.58    8.83
   4  -8   8   62.60    7.74
   4  -8   8   82.39    8.25
   4  -8   8   61.43    9.03
   4  -8   9  161.33   17.72
   4  -8   9  167.98   17.06
   4  -8   9  142.15   18.03
   4  -8  10   22.49    4.28
   4  -8  10   25.07    4.17
   4  -8  10   26.43    3.51
   4  -8  11   48.40    6.36
   4  -8  11   40.06    6.47
   4  -8  11   51.72    5.66
   4  -8  11   46.94    6.74
   4  -8  12   -0.23    1.37
   4  -8  12    1.17    1.52
   4  -8  12    0.46    0.59
   4  -8  13    2.09    1.52
   4  -8  13    3.66    1.73
   4  -8  14   46.21    5.53
   4  -8  14   44.04    5.78
   4  -8  15   53.82    6.08
   4  -8  15   53.76    6.26
  -4   7  14    0.35    0.61
  -4   7  13   -0.63    2.14
  -4   7  13    4.99    1.31
  -4   7  12   13.53    4.33
  -4   7  12   18.20    3.07
  -4   7  12   22.41    3.03
  -4   7  11   10.83    4.91
  -4   7  11   15.01    5.64
  -4   7  11   18.07    3.25
  -4   7  11   11.70    4.48
  -4   7  11   20.60    2.93
  -4   7  10   22.17    3.84
  -4   7  10   17.71    6.02
  -4   7  10   24.97    3.56
  -4   7  10   16.91    5.27
  -4   7   9    2.01    1.89
  -4   7   9   -0.77    4.03
  -4   7   9    1.45    1.33
  -4   7   8   30.64    4.76
  -4   7   8   17.48    6.59
  -4   7   8   21.00    7.00
  -4   7   8   28.26    4.06
  -4   7   7    1.01    1.38
  -4   7   7   -0.63    3.92
  -4   7   7   -0.82    4.40
   4  -7  -6   21.74    3.22
  -4   7   6   18.03    5.98
  -4   7   6   30.65    4.01
   4  -7  -5   60.02    6.57
  -4   7   5   58.14    7.25
  -4   7   4    3.12    3.25
  -4   7   4    3.88    1.87
  -4   7   4    6.74    2.43
  -4   7   4    2.68    1.77
  -4   7   3   11.26    2.67
  -4   7   3   11.38    2.89
  -4   7   3    7.18    2.41
  -4   7   3    8.12    3.74
  -4   7   2    0.44    1.60
  -4   7   2    3.07    2.66
  -4   7   2    1.95    1.62
  -4   7   2    0.60    1.46
   4  -7  -2    2.49    0.93
  -4   7   1    8.82    3.52
  -4   7   1   20.35    3.53
   4  -7  -1   22.34    3.88
  -4   7   1   19.76    3.52
  -4   7   1   12.10    2.86
   4  -7  -1   17.21    2.50
   4  -7   0  153.22   15.67
  -4   7   0  100.65   14.50
  -4   7   0  144.96   15.34
   4  -7   0  144.71   14.28
  -4   7  -1    0.23    1.14
   4  -7   1    1.79    1.00
   4  -7   1    2.96    1.66
  -4   7  -2   31.75    5.20
   4  -7   2   38.92    4.79
   4  -7   2   44.37    5.74
   4  -7   3   13.18    2.75
  -4   7  -3   12.06    2.78
   4  -7   3   13.29    2.28
   4  -7   4   29.66    4.10
  -4   7  -4   16.26    3.55
   4  -7   5    4.82    1.79
   4  -7   5    4.32    2.51
  -4   7  -5    4.89    2.21
   4  -7   5    6.94    1.65
   4  -7   6  506.00   47.89
  -4   7  -6  362.47   47.42
   4  -7   6  535.88   47.14
   4  -7   6  410.14   48.44
   4  -7   7  420.72   39.40
   4  -7   7  337.69   39.82
   4  -7   7  349.27   38.27
   4  -7   7  397.27   38.52
   4  -7   8  150.66   16.32
   4  -7   8  156.93   15.48
   4  -7   8  110.66   16.38
   4  -7   9   44.82    5.16
   4  -7   9   31.74    5.92
   4  -7  10    4.45    1.34
   4  -7  10    3.43    2.31
   4  -7  11   64.71    8.52
   4  -7  11   76.35    7.71
   4  -7  11   62.27    8.92
   4  -7  11   56.13    8.74
   4  -7  12    6.14    2.47
   4  -7  12    3.08    1.74
   4  -7  12    5.58    2.29
   4  -7  12    3.15    0.93
   4  -7  13    0.18    1.36
   4  -7  13    0.25    1.57
   4  -7  13   -0.50    1.81
   4  -7  14    0.21    1.45
   4  -7  14    0.30    1.13
   4  -7  15    4.15    1.54
   4  -7  15    2.68    1.11
   4  -7  16   17.19    2.33
   4  -7  16   22.25    2.72
  -4   6  15    0.90    0.88
  -4   6  14   15.95    2.59
  -4   6  14   14.24    2.23
  -4   6  13   77.56    8.36
  -4   6  13   77.79    7.78
  -4   6  12    0.88    1.26
  -4   6  12    0.97    1.59
  -4   6  12    0.52    2.78
  -4   6  12    0.57    3.67
  -4   6  11   21.13    6.97
  -4   6  11   41.31    5.70
  -4   6  11   34.00    8.09
  -4   6  11   21.60    6.39
  -4   6  11   40.57    4.94
  -4   6  10   54.54   10.75
  -4   6  10   69.39    8.61
  -4   6  10   71.22    7.78
  -4   6   9  227.45   23.91
  -4   6   9  154.46   25.94
  -4   6   9  226.28   22.91
  -4   6   8   27.38    7.75
  -4   6   8   38.02    4.72
  -4   6   7   44.74    9.85
  -4   6   7   31.05    9.43
  -4   6   6   46.34   10.30
   4  -6  -6   82.59    8.40
  -4   6   5   80.74    9.69
   4  -6  -5   91.23    9.14
  -4   6   4    9.86    4.14
  -4   6   4   20.53    3.51
  -4   6   4    8.72    2.40
  -4   6   4   16.36    2.93
  -4   6   3  115.88   19.06
  -4   6   3  176.86   18.36
  -4   6   3  131.16   17.89
  -4   6   3  204.26   19.05
   4  -6  -3  192.32   17.55
  -4   6   2   33.61    7.45
  -4   6   2   43.30    6.57
   4  -6  -2   54.72    7.24
  -4   6   2   54.87    6.94
  -4   6   2   61.87    7.29
   4  -6  -2   65.37    6.29
   4  -6  -1   87.41    9.29
  -4   6   1   84.24    8.92
  -4   6   1   57.77    8.21
   4  -6  -1   77.08    7.92
  -4   6   1   77.55    8.76
   4  -6   0   11.55    2.47
  -4   6   0    6.93    1.95
  -4   6   0    4.88    1.77
   4  -6   0    9.03    1.61
   4  -6   1   42.96    5.56
   4  -6   1   36.34    4.65
   4  -6   2  199.87   18.46
   4  -6   2  182.64   17.49
   4  -6   3   22.09    4.41
   4  -6   3   24.48    3.63
  -4   6  -3   15.27    3.11
   4  -6   4  121.11   13.09
  -4   6  -4  100.06   12.77
   4  -6   4  118.92   12.33
   4  -6   4  114.17   13.95
   4  -6   5  253.31   24.94
  -4   6  -5  191.20   24.55
   4  -6   5  254.49   24.14
   4  -6   5  216.07   25.51
   4  -6   6  170.21   17.91
   4  -6   6  157.90   16.99
   4  -6   6  168.06   17.15
   4  -6   6  144.54   18.33
   4  -6   7    0.94    1.94
   4  -6   7    1.39    1.00
   4  -6   7    0.64    0.76
   4  -6   8   44.38    5.33
   4  -6   8   39.37    6.59
   4  -6   9    4.88    2.85
   4  -6   9    7.32    2.40
   4  -6   9    9.61    1.82
   4  -6  10    1.64    2.15
   4  -6  10    2.15    1.64
   4  -6  10    4.60    1.25
   4  -6  11   -0.98    1.89
   4  -6  11   -0.23    1.68
   4  -6  11   -0.32    1.91
   4  -6  11   -0.10    0.65
   4  -6  12    6.59    2.87
   4  -6  12   13.51    2.84
   4  -6  12    9.28    3.09
   4  -6  13   -0.58    1.89
   4  -6  13   -0.79    1.35
   4  -6  14    3.99    2.26
   4  -6  14    6.76    1.86
   4  -6  15    1.98    1.67
   4  -6  15    1.36    1.01
   4  -6  15    1.31    1.45
   4  -6  16   45.73    5.44
   4  -6  16   59.73    6.09
   4  -6  16   47.30    5.94
  -4   5  16   12.63    2.47
  -4   5  16   21.07    2.52
  -4   5  15   10.96    2.44
  -4   5  15    8.35    1.89
  -4   5  14   -0.46    2.71
  -4   5  14    0.93    1.64
  -4   5  13   91.20    9.49
  -4   5  13   44.42    9.64
  -4   5  12   20.80    6.97
  -4   5  12   22.28    6.23
  -4   5  11   -0.59    2.89
  -4   5  11   -1.49    3.66
  -4   5  11   -2.68    4.24
  -4   5  11    1.19    2.02
  -4   5  10   -0.67    3.99
  -4   5  10   -0.75    3.79
  -4   5  10    0.90    1.93
  -4   5   9    8.79    4.72
  -4   5   8    7.66    4.20
  -4   5   7   47.53    9.78
  -4   5   7   85.66   11.30
  -4   5   6    3.01    3.12
   4  -5  -6    3.36    0.99
  -4   5   5   68.85   11.60
   4  -5  -5   94.63    9.73
  -4   5   4   31.25    3.94
  -4   5   4   17.62    4.70
  -4   5   4   36.11    4.42
  -4   5   4   17.89    3.42
  -4   5   3  164.26   28.06
  -4   5   3  279.94   27.52
  -4   5   3  187.96   27.05
  -4   5   3  308.66   27.93
   4  -5  -3  332.13   26.92
  -4   5   2    4.13    2.39
   4  -5  -2    8.40    2.09
  -4   5   2    7.59    1.97
  -4   5   2    6.96    1.90
   4  -5  -2    9.35    1.46
   4  -5  -1    9.52    2.90
  -4   5   1    3.08    1.49
   4  -5  -1   10.24    2.15
   4  -5  -1    8.76    1.43
   4  -5   0   12.76    2.47
  -4   5   0   11.06    2.82
   4  -5   0   10.03    1.73
  -4   5  -1 1808.74  144.52
  -4   5  -1 1967.75  144.76
   4  -5   1 1487.51  145.01
   4  -5   1 1597.49  143.58
   4  -5   1 1419.01  142.66
  -4   5  -2    2.14    1.29
   4  -5   2    0.59    1.75
   4  -5   2    0.71    0.98
  -4   5  -2    1.26    1.32
  -4   5  -3  249.55   21.85
   4  -5   3  219.76   20.03
   4  -5   3  186.18   20.71
   4  -5   3  194.78   19.11
   4  -5   4   21.06    2.66
  -4   5  -4   13.54    3.06
   4  -5   4   17.10    3.76
   4  -5   5    8.95    1.62
   4  -5   5    9.21    2.72
   4  -5   5    7.02    1.50
   4  -5   6    1.71    1.71
   4  -5   6    2.49    0.92
   4  -5   6    1.20    1.26
   4  -5   6    2.49    0.98
   4  -5   7    1.68    1.61
   4  -5   7    1.18    1.72
   4  -5   7    2.12    1.00
   4  -5   8   85.23   11.54
   4  -5   8   98.82   11.20
   4  -5   8   93.98   10.24
   4  -5   9   39.74    7.10
   4  -5   9   54.77    6.90
   4  -5   9   51.13    5.85
   4  -5  10   42.43    7.67
   4  -5  10   52.05    7.28
   4  -5  10   61.36    6.41
   4  -5  10   54.83    7.94
   4  -5  11   26.55    4.37
   4  -5  12   54.04    7.10
   4  -5  13   71.04    8.66
   4  -5  13   68.66    9.37
   4  -5  14   30.44    4.43
   4  -5  14   32.47    5.12
   4  -5  15  178.00   20.65
   4  -5  15  187.09   19.33
   4  -5  15  181.63   19.99
   4  -5  16   51.81    4.85
   4  -5  16   28.60    3.74
  -4   4  17    6.18    1.56
  -4   4  17    5.72    1.28
  -4   4  16    0.98    1.58
  -4   4  16    0.87    0.99
  -4   4  15    6.92    1.77
  -4   4  15    6.54    2.27
  -4   4  14   79.59    9.10
  -4   4  14   82.94    8.02
  -4   4  13   73.70    8.87
  -4   4  13   67.96    7.66
  -4   4  12  146.49   13.47
  -4   4  12   51.92   12.99
  -4   4  12   66.81   13.31
  -4   4  12  129.03   11.87
  -4   4  11   28.99    7.14
  -4   4  11   23.79    7.39
  -4   4  11   28.75    7.94
  -4   4  11   52.33    6.78
  -4   4  11   51.05    5.57
  -4   4  10    3.73    4.02
  -4   4  10   -0.54    2.35
  -4   4  10    0.69    2.75
  -4   4  10   -0.15    1.02
  -4   4  10    2.30    2.09
  -4   4   9    5.75    1.59
  -4   4   9    3.50    3.41
  -4   4   9    2.58    3.09
  -4   4   8    4.15    3.52
  -4   4   8    1.58    1.15
  -4   4   7    5.93    3.33
  -4   4   7    6.27    3.56
  -4   4   6  119.96   21.69
   4  -4  -6  217.18   20.16
  -4   4   5   20.83    5.63
   4  -4  -5   37.19    4.31
  -4   4   4   22.08    3.92
   4  -4  -4   17.23    3.48
   4  -4  -4   20.83    3.83
   4  -4  -3  114.53   14.79
  -4   4   3  140.43   15.12
   4  -4  -2  117.42   14.52
  -4   4   2  125.44   13.39
   4  -4  -1  243.55   28.78
   4  -4  -1  251.42   29.15
  -4   4   1  285.21   28.23
  -4   4   1  273.19   28.03
  -4   4   0    0.21    1.01
  -4   4   0    1.11    1.05
   4  -4   0   -0.30    1.65
  -4   4   0    0.27    0.90
   4  -4   0    0.74    1.15
  -4   4  -1    5.45    1.84
  -4   4  -1    4.99    1.75
   4  -4   1    3.90    2.06
   4  -4   2  234.87   26.69
  -4   4  -2  239.12   26.60
  -4   4  -2  260.44   26.78
   4  -4   3 1172.54  114.29
   4  -4   3 1098.11  112.99
  -4   4  -3 1300.51  114.60
   4  -4   3 1041.40  112.34
  -4   4  -3 1290.53  114.72
  -4   4  -4   16.81    3.85
   4  -4   4   22.34    3.96
   4  -4   4   14.42    2.30
   4  -4   4   18.57    2.97
  -4   4  -4   20.25    3.80
   4  -4   5   32.51    4.25
   4  -4   5   25.42    3.40
   4  -4   5   27.79    3.52
   4  -4   5   35.51    5.24
   4  -4   6   46.69    6.21
   4  -4   6   48.67    5.56
   4  -4   7   91.29    9.56
   4  -4   7   90.64    8.64
   4  -4   8   34.94    4.72
   4  -4   8   30.93    3.75
   4  -4   8   30.23    4.93
   4  -4   8   23.63    4.15
   4  -4   9  131.71   16.65
   4  -4   9  179.28   16.50
   4  -4   9  170.05   17.05
   4  -4   9  115.43   15.56
   4  -4  10  199.15   24.08
   4  -4  10  191.02   23.04
   4  -4  11   50.18    6.14
   4  -4  11   37.79    6.46
   4  -4  11   35.45    5.67
   4  -4  12    5.17    2.73
   4  -4  12    5.21    2.02
   4  -4  12    3.61    1.78
   4  -4  12    5.39    2.67
   4  -4  13   37.14    5.96
   4  -4  13   35.98    4.77
   4  -4  13   38.61    5.82
   4  -4  13   23.79    4.51
   4  -4  14   21.98    4.53
   4  -4  14   25.50    3.70
   4  -4  14   29.62    4.75
   4  -4  15    5.91    2.21
   4  -4  15    6.03    1.37
   4  -4  15    9.88    2.41
   4  -4  16   59.81    7.51
   4  -4  16   60.43    8.24
   4  -4  16   64.30    7.38
   4  -4  17    9.19    1.61
  -4   3  18   20.97    2.78
  -4   3  18   15.37    2.12
  -4   3  17   38.97    5.33
  -4   3  17   37.61    4.63
  -4   3  16   86.68   10.45
  -4   3  16   84.02    9.49
  -4   3  15  176.44   19.16
  -4   3  15  164.86   17.94
  -4   3  14   20.80    2.90
  -4   3  14   10.14    3.11
  -4   3  14   15.01    3.55
  -4   3  14    6.69    4.06
  -4   3  13   20.17    5.91
  -4   3  13   33.93    5.49
  -4   3  13   31.58    4.25
  -4   3  12   10.99    2.14
  -4   3  12   10.07    2.99
  -4   3  12    3.38    3.16
  -4   3  11    2.98    1.33
  -4   3  11    5.11    2.29
  -4   3  11    1.18    3.26
  -4   3  11    1.59    2.61
  -4   3  10   17.43    2.59
  -4   3  10    5.79    3.49
  -4   3  10   14.75    4.88
  -4   3  10    7.80    4.52
  -4   3  10   21.23    3.72
  -4   3   9    2.91    1.13
  -4   3   9    0.86    2.12
  -4   3   9    1.03    3.06
  -4   3   9    3.34    3.16
  -4   3   8  248.12   46.25
  -4   3   8  366.83   47.40
  -4   3   7  116.75   14.92
  -4   3   6  295.18   25.33
   4  -3  -6  249.34   24.17
   4  -3  -6  291.65   24.12
   4  -3  -5  816.10   83.37
  -4   3   4  320.42   28.26
   4  -3  -4  249.95   28.44
  -4   3   4  287.68   27.59
   4  -3  -3   32.62    5.14
  -4   3   3   39.96    5.41
  -4   3   3   34.97    4.53
   4  -3  -3   33.09    5.29
   4  -3  -2  296.79   32.92
  -4   3   2  322.21   32.86
  -4   3   2  322.38   32.29
   4  -3  -2  294.02   32.87
  -4   3   1  888.66   90.44
   4  -3  -1  805.93   90.85
  -4   3   1  926.49   90.67
  -4   3   1  925.44   90.34
   4  -3   0  628.05   64.87
  -4   3   0  667.46   64.75
  -4   3   0  689.21   64.74
   4  -3   0  535.06   64.91
  -4   3   0  621.81   64.47
  -4   3  -1  240.96   24.93
  -4   3  -1  229.41   24.72
  -4   3  -1  232.54   24.78
   4  -3   1  216.50   24.87
  -4   3  -2  611.73   58.94
  -4   3  -2  571.63   58.56
   4  -3   2  541.02   58.61
  -4   3  -2  551.26   58.63
  -4   3  -3  449.40   45.23
   4  -3   3  440.10   45.15
  -4   3  -3  405.22   45.25
  -4   3  -4   95.02    9.99
   4  -3   4   82.13    8.69
   4  -3   4   99.65    9.79
   4  -3   4   58.72    8.82
   4  -3   4   58.46    8.29
  -4   3  -4   87.65   10.11
   4  -3   5   19.08    3.16
   4  -3   5   12.37    2.78
  -4   3  -5   14.47    3.18
   4  -3   5   13.14    2.36
   4  -3   5    9.60    2.39
   4  -3   5   13.48    1.89
   4  -3   5    9.48    2.17
   4  -3   6   20.83    3.03
   4  -3   6   13.85    3.18
   4  -3   6   17.57    2.24
   4  -3   6   13.07    2.93
   4  -3   6   12.15    2.54
   4  -3   7   45.00    6.32
   4  -3   7   47.57    5.73
   4  -3   7   42.17    6.01
   4  -3   7   36.32    5.41
   4  -3   8   42.51    6.41
   4  -3   8   35.08    5.47
   4  -3   9    1.88    2.07
   4  -3   9    1.85    1.34
   4  -3  10   31.38    5.85
   4  -3  10   36.56    5.19
   4  -3  10   39.90    6.17
   4  -3  11  199.74   25.02
   4  -3  11  234.20   24.25
   4  -3  11  240.51   25.39
   4  -3  12    2.42    2.45
   4  -3  12    2.35    1.51
   4  -3  12    2.71    2.24
   4  -3  13    0.33    1.94
   4  -3  13    2.35    1.32
   4  -3  13    2.51    2.33
   4  -3  14  104.33   13.59
   4  -3  14  126.86   13.79
   4  -3  15   46.02    6.45
   4  -3  15   47.22    6.30
   4  -3  16    0.16    1.17
   4  -3  16    1.35    2.18
   4  -3  16    1.11    1.20
  -4   2  18   26.91    3.98
  -4   2  18   25.17    3.19
  -4   2  17   43.06    6.14
  -4   2  17   42.57    5.15
  -4   2  16    6.86    1.70
  -4   2  16    7.56    2.29
  -4   2  15   17.29    4.26
  -4   2  15   31.24    3.86
  -4   2  14    3.08    1.36
  -4   2  14    2.69    2.38
  -4   2  13   16.41    5.77
  -4   2  13   34.22    4.19
  -4   2  12   13.97    5.31
  -4   2  12   46.57    4.76
  -4   2  11    0.13    0.91
  -4   2  11    0.49    2.24
  -4   2  10    0.81    0.87
  -4   2  10    1.31    2.07
  -4   2  10    0.50    2.67
  -4   2   9    0.93    0.81
  -4   2   9   -0.38    1.74
  -4   2   9   -0.46    2.77
  -4   2   9    0.49    2.31
  -4   2   9    1.61    1.04
  -4   2   8    5.59    2.39
  -4   2   8    5.83    3.12
  -4   2   8   10.32    1.70
  -4   2   8   10.62    3.32
  -4   2   8   11.36    2.05
   4  -2  -7   14.67    2.56
   4  -2  -6   38.65    5.35
  -4   2   6   33.68    5.59
   4  -2  -6   36.85    5.01
  -4   2   5  424.34   42.01
   4  -2  -5  362.86   41.30
  -4   2   5  352.58   42.40
   4  -2  -5  384.91   41.21
  -4   2   5  477.03   41.91
  -4   2   4   78.80    8.72
   4  -2  -4   60.34    8.11
  -4   2   4   63.39    9.34
   4  -2  -4   68.09    8.27
  -4   2   3  356.08   35.49
   4  -2  -3  311.77   35.23
  -4   2   3  309.19   36.44
   4  -2  -3  371.26   35.55
  -4   2   2    7.03    1.81
  -4   2   2    8.78    2.88
   4  -2  -2    6.26    1.83
   4  -2  -2    5.37    1.89
  -4   2   1  221.91   23.15
  -4   2   1  215.02   22.85
   4  -2  -1  207.80   23.16
  -4   2   0   69.85    8.54
  -4   2   0   68.63    8.18
  -4   2   0   73.94    9.57
   4  -2   0   59.12    8.52
   4  -2   0   72.92    8.53
  -4   2  -1  169.51   18.94
  -4   2  -1  165.54   18.44
  -4   2  -1  168.22   19.74
   4  -2   1  193.04   18.92
  -4   2  -1  161.00   18.67
  -4   2  -2  243.40   25.88
  -4   2  -2  251.56   25.39
  -4   2  -2  227.26   26.42
   4  -2   2  231.54   25.40
  -4   2  -2  233.80   25.64
  -4   2  -3  137.84   16.11
  -4   2  -3  134.37   16.52
  -4   2  -3  149.98   15.77
   4  -2   3  143.88   15.61
  -4   2  -3  129.74   15.85
  -4   2  -4  262.08   29.27
  -4   2  -4  272.04   28.75
   4  -2   4  289.58   28.51
  -4   2  -4  244.00   28.96
   4  -2   5  138.63   16.45
  -4   2  -5  198.07   17.46
   4  -2   5  199.25   16.69
   4  -2   5  149.25   16.36
   4  -2   5  114.60   15.64
   4  -2   6    1.44    1.17
   4  -2   6   -0.24    1.23
   4  -2   6   -0.15    0.91
  -4   2  -6   -0.30    0.85
   4  -2   6    1.35    1.36
   4  -2   7  251.07   28.87
   4  -2   7  328.42   28.53
   4  -2   7  238.13   28.07
   4  -2   8   21.92    3.84
   4  -2   8   20.31    4.21
   4  -2   8   34.54    4.20
   4  -2   8   31.00    4.92
   4  -2   9   19.88    3.45
   4  -2   9   16.27    3.88
   4  -2   9   23.36    3.50
   4  -2   9   20.42    4.14
   4  -2  10    6.07    2.12
   4  -2  10    5.90    2.55
   4  -2  10    7.98    1.99
   4  -2  10    8.26    2.80
   4  -2  11   77.59   10.93
   4  -2  11   91.01    9.94
   4  -2  11  105.11   11.65
   4  -2  11   73.25   10.06
   4  -2  12    8.59    2.56
   4  -2  12   10.14    3.17
   4  -2  12   15.34    3.68
   4  -2  13   21.64    4.23
   4  -2  13   16.84    3.54
   4  -2  13   23.95    4.39
   4  -2  14   16.27    3.61
   4  -2  14   16.46    3.46
   4  -2  14   17.28    3.22
   4  -2  15   42.21    5.50
   4  -2  15   46.59    5.52
   4  -2  15   29.91    4.75
   4  -2  16    3.64    1.29
   4  -2  16    3.87    2.51
   4  -2  16    3.48    1.11
  -4   1  19   12.22    2.25
  -4   1  18   39.49    4.95
  -4   1  18   28.09    3.65
  -4   1  17   47.83    6.17
  -4   1  17   33.59    5.42
  -4   1  17   39.85    4.86
  -4   1  16    1.58    1.12
  -4   1  16    0.27    1.77
  -4   1  16    0.59    1.81
  -4   1  15  133.60   14.28
  -4   1  15  131.08   12.87
  -4   1  14   35.09    5.78
  -4   1  14   36.50    4.75
  -4   1  13   57.87    7.89
  -4   1  13   57.08    6.80
  -4   1  12   92.71    9.69
  -4   1  12   81.40    8.22
  -4   1  11   67.41    7.32
  -4   1  11   56.26    5.88
  -4   1  10    5.87    1.28
  -4   1  10    5.29    1.96
  -4   1  10    0.41    2.00
   4  -1 -10    5.86    1.62
  -4   1  10    6.57    1.73
  -4   1   9   24.23    3.17
  -4   1   9   19.71    2.55
  -4   1   8   52.01    5.75
  -4   1   8   42.72    5.15
   4  -1  -7  358.55   41.35
   4  -1  -7  401.11   42.02
  -4   1   7  432.68   43.12
   4  -1  -7  418.77   41.37
  -4   1   7  444.15   43.04
   4  -1  -6    0.83    0.81
   4  -1  -6    0.42    0.80
  -4   1   6   -0.29    0.97
  -4   1   6    1.26    1.54
   4  -1  -6    0.31    0.78
  -4   1   6    0.57    0.95
  -4   1   5   13.78    3.18
   4  -1  -5   14.84    2.50
  -4   1   5   14.30    2.95
   4  -1  -5   12.81    2.52
  -4   1   5   16.91    3.26
   4  -1  -5   11.89    2.37
   4  -1  -4  205.15   22.38
   4  -1  -4  188.81   22.30
  -4   1   4  229.49   22.89
  -4   1   4  215.02   23.38
   4  -1  -4  225.84   22.51
  -4   1   3   20.21    3.23
   4  -1  -3   17.40    2.98
  -4   1   3   22.22    3.96
   4  -1  -3   18.64    3.10
  -4   1   2  247.25   24.75
  -4   1   2  234.10   25.49
   4  -1  -2  223.48   24.67
  -4   1   1  154.85   16.27
   4  -1  -1  158.72   16.60
   4  -1  -1  140.73   16.46
  -4   1   0  184.85   19.25
  -4   1   0  173.38   19.46
   4  -1   0  154.94   18.85
  -4   1   0  170.64   18.34
   4  -1   0  186.85   18.83
  -4   1  -1  157.74   17.53
  -4   1  -1  161.01   18.70
  -4   1  -1  180.48   18.60
   4  -1   1  169.85   17.99
  -4   1  -2  844.63   85.38
  -4   1  -2  823.08   84.31
  -4   1  -2  820.92   85.53
   4  -1   2  883.42   84.67
  -4   1  -2  792.45   84.99
  -4   1  -3   67.49    8.24
  -4   1  -3   72.21    9.33
   4  -1   3   73.78    8.42
  -4   1  -4  107.07   13.42
  -4   1  -4  109.14   13.31
   4  -1   4  126.32   12.50
  -4   1  -4  102.23   12.37
  -4   1  -4  105.86   13.12
   4  -1   5   33.93    5.33
  -4   1  -5   45.07    6.54
  -4   1  -5   47.53    5.63
   4  -1   5   50.66    5.25
  -4   1  -5   44.53    6.26
   4  -1   5   30.49    5.17
   4  -1   5   31.94    4.73
  -4   1  -5   41.93    6.26
   4  -1   6   82.76    8.86
   4  -1   6   60.67    7.79
   4  -1   7   78.27   10.03
   4  -1   7  100.13   10.52
   4  -1   7   75.28    9.34
   4  -1   8  196.45   21.66
   4  -1   8  218.40   21.99
   4  -1   8  181.43   20.75
   4  -1   9  348.95   38.24
   4  -1   9  411.36   38.70
   4  -1   9  338.47   37.38
   4  -1  10   42.64    6.77
   4  -1  10   50.00    7.03
   4  -1  10   42.46    6.02
   4  -1  11   40.39    6.32
   4  -1  11   46.08    6.63
   4  -1  11   34.95    5.53
   4  -1  12   28.75    4.63
   4  -1  12   29.74    5.16
   4  -1  12   30.59    5.25
   4  -1  13   -0.57    1.66
   4  -1  13    0.60    1.65
   4  -1  13    1.18    1.67
   4  -1  14    0.23    1.33
   4  -1  14    0.48    1.47
   4  -1  14    0.69    1.34
   4  -1  15   15.56    2.80
   4  -1  15   15.36    2.76
   4  -1  15   13.66    2.46
  -4   0  19   48.40    5.98
  -4   0  18    7.19    2.23
  -4   0  18    7.16    2.06
  -4   0  17   62.83    7.67
  -4   0  17   49.35    7.38
  -4   0  17   54.82    6.37
  -4   0  16    0.28    1.80
  -4   0  16    3.62    2.53
  -4   0  16    0.51    0.89
  -4   0  15  174.46   18.03
  -4   0  15  195.55   17.35
  -4   0  15  148.54   16.49
  -4   0  14   16.15    3.72
  -4   0  14   16.51    2.67
  -4   0  13   19.92    4.12
  -4   0  13   24.02    3.27
  -4   0  12    2.28    1.03
  -4   0  12    1.51    1.47
  -4   0  11   24.06    3.97
   4   0 -11   28.27    3.59
  -4   0  11   18.88    2.91
  -4   0  10   14.63    2.86
   4   0 -10   19.34    2.82
  -4   0  10   18.32    2.91
  -4   0  10   12.30    2.08
  -4   0   9   25.01    4.18
   4   0  -9   33.37    4.35
  -4   0   9   34.27    4.35
  -4   0   8  579.54   53.93
   4   0  -8  509.81   53.15
   4   0  -8  473.55   52.31
   4   0  -8  530.56   52.07
  -4   0   8  501.34   52.21
   4   0  -7   83.41   10.38
  -4   0   7   90.61   11.17
   4   0  -7   87.07   10.45
  -4   0   7   87.71   10.92
   4   0  -7   84.15    9.74
  -4   0   7  105.08   11.72
   4   0  -6  304.01   35.30
  -4   0   6  321.87   35.68
   4   0  -6  332.37   35.28
  -4   0   6  348.98   35.98
   4   0  -6  351.60   34.91
  -4   0   6  389.06   36.66
   4   0  -5   66.03    8.48
  -4   0   5   66.47    8.79
   4   0  -5   65.13    8.24
   4   0  -5   76.42    8.21
  -4   0   5   69.80    8.74
  -4   0   5   76.91    9.37
   4   0  -4  151.41   17.07
  -4   0   4  158.09   17.07
   4   0  -4  152.45   16.69
  -4   0   4  150.16   17.27
   4   0  -4  162.09   16.77
  -4   0   3  902.87   93.64
   4   0  -3  918.11   93.52
  -4   0   3  974.04   93.26
   4   0  -3  850.29   92.91
   4   0  -3  977.36   93.23
  -4   0   2   18.62    2.59
   4   0  -2   15.07    2.81
  -4   0   2    8.15    2.77
   4   0  -2   15.03    2.42
  -4   0   1  618.72   71.18
  -4   0   1  701.00   70.49
   4   0  -1  730.27   70.81
   4   0  -1  721.34   70.90
  -4   0   0  349.21   40.61
  -4   0   0  386.01   39.70
   4   0   0  431.72   40.34
  -4   0  -1  889.00   86.87
  -4   0  -1  830.20   85.55
   4   0   1  862.46   86.14
  -4   0  -2 1033.27  105.04
   4   0   2 1113.55  104.34
  -4   0  -2  990.55  105.23
  -4   0  -2 1003.61  103.70
  -4   0  -3   33.77    5.35
  -4   0  -3   33.70    4.28
   4   0   3   38.62    4.77
  -4   0  -3   39.55    5.79
  -4   0  -3   38.46    5.53
  -4   0  -4   84.01   11.21
  -4   0  -4   86.65   10.87
   4   0   4   93.45   10.01
  -4   0  -4   85.35   11.01
   4   0   5    8.26    1.82
   4   0   5   11.22    2.43
   4   0   6    0.84    1.04
   4   0   6    0.44    1.24
   4   0   6   -0.35    1.85
   4   0   6   -0.75    1.30
   4   0   7   55.21    7.39
   4   0   7   66.40    8.01
   4   0   7   60.10    8.38
   4   0   7   51.46    6.78
   4   0   8  732.02   78.10
   4   0   8  904.52   78.88
   4   0   8  714.68   77.38
   4   0   9    0.97    1.48
   4   0   9   -0.29    1.57
   4   0   9    0.96    1.91
   4   0  10   49.40    7.24
   4   0  10   61.47    7.86
   4   0  10   46.90    6.61
   4   0  11  218.82   26.43
   4   0  11  284.56   27.33
   4   0  11  240.18   26.03
   4   0  12   27.46    4.47
   4   0  12   29.05    4.89
   4   0  12   32.58    5.28
   4   0  13    3.33    1.76
   4   0  13    4.00    1.92
   4   0  13    4.89    2.29
   4   0  14    5.01    1.73
   4   0  14    3.14    1.52
   4   0  14    5.44    1.90
   4   0  15   70.71    8.98
   4   0  15   48.22    6.00
   4   0  16   20.54    3.75
  -4  -1  19   45.14    5.63
  -4  -1  19   44.27    5.48
  -4  -1  18    0.41    1.45
  -4  -1  18    2.15    1.66
  -4  -1  17   13.61    3.24
  -4  -1  17   11.82    3.30
  -4  -1  17   14.59    2.61
  -4  -1  16   18.16    3.64
  -4  -1  16   12.71    3.60
  -4  -1  16   19.76    3.28
  -4  -1  15   31.27    5.16
  -4  -1  15   22.07    5.23
  -4  -1  15   32.06    4.63
  -4  -1  14  314.10   26.25
  -4  -1  14  169.87   25.61
  -4  -1  13  294.25   31.48
  -4  -1  12    1.20    1.58
  -4  -1  11   56.52    8.06
   4   1 -11   75.51    8.02
  -4  -1  10   54.17    7.60
   4   1 -10   70.05    7.71
  -4  -1  10   66.50    7.78
  -4  -1   9  240.93   28.42
   4   1  -9  292.28   28.66
  -4  -1   9  292.89   28.66
   4   1  -8  300.06   33.21
   4   1  -8  336.62   32.40
  -4  -1   8  298.60   33.35
   4   1  -8  311.11   32.59
  -4  -1   8  308.19   32.47
  -4  -1   7    6.81    2.12
   4   1  -7    4.66    1.61
   4   1  -7    4.73    1.33
  -4  -1   7    6.63    1.57
  -4  -1   7    6.45    2.42
   4   1  -6   17.40    3.12
   4   1  -6   18.58    2.96
  -4  -1   6   28.76    4.68
  -4  -1   6   20.87    3.60
   4   1  -5   15.97    3.22
   4   1  -5   16.08    2.74
   4   1  -5   17.82    2.78
  -4  -1   5   17.22    3.21
  -4  -1   5   18.92    3.89
   4   1  -4    0.98    1.12
  -4  -1   4    0.21    1.09
   4   1  -4    0.41    0.79
   4   1  -4    0.45    0.87
  -4  -1   4    0.18    0.83
   4   1  -3    8.03    2.16
  -4  -1   3    5.45    1.84
  -4  -1   3   11.78    1.99
   4   1  -3    6.31    1.41
   4   1  -3    6.36    1.59
   4   1  -2  254.32   33.63
  -4  -1   2  346.64   33.01
   4   1  -2  333.76   32.88
  -4  -1   1  539.35   54.11
   4   1  -1  502.98   54.30
   4   1  -1  601.42   54.83
  -4  -1   1  510.29   55.11
  -4  -1   0  111.73   11.65
   4   1   0  117.06   12.55
  -4  -1   0  115.54   13.12
   4   1   1  782.18   78.38
  -4  -1  -1  760.01   79.05
   4   1   2 1764.02  171.50
  -4  -1  -2 1617.69  172.20
  -4  -1  -3  438.55   49.12
   4   1   3  492.61   48.42
  -4  -1  -3  477.17   49.58
  -4  -1  -4  109.74   13.55
   4   1   4  125.54   12.91
   4   1   4  118.41   14.33
   4   1   4  100.71   13.23
  -4  -1  -4  139.70   14.63
   4   1   5   54.22    7.68
   4   1   5   56.18    6.94
   4   1   5   44.21    5.78
   4   1   6  253.28   24.05
   4   1   6  235.65   22.88
   4   1   6  179.37   21.43
   4   1   7   72.86    9.21
   4   1   7   66.32    8.37
   4   1   7   50.86    6.95
   4   1   8  284.07   26.89
   4   1   8  258.54   25.89
   4   1   8  202.07   24.29
   4   1   9  422.82   46.99
   4   1   9  550.23   48.37
   4   1   9  429.37   46.52
   4   1  10  193.81   22.60
   4   1  10  244.28   23.89
   4   1  10  200.63   22.29
   4   1  11   95.90   12.14
   4   1  11  116.49   13.16
   4   1  11  104.07   11.98
   4   1  12   54.82    7.34
   4   1  12   47.61    6.46
   4   1  13    8.19    2.09
   4   1  13    8.19    2.32
   4   1  14   35.82    6.46
   4   1  14   23.20    3.42
   4   1  15   24.07    4.62
  -4  -2  19   46.77    6.33
  -4  -2  19   67.21    6.83
  -4  -2  18   57.48    7.56
  -4  -2  18   70.13    8.15
  -4  -2  18   60.30    7.11
  -4  -2  17    2.64    2.10
  -4  -2  17    4.96    1.97
  -4  -2  17    3.83    1.62
  -4  -2  16   21.09    4.00
  -4  -2  16   17.08    4.48
  -4  -2  16   23.11    3.82
  -4  -2  15   87.50   10.21
  -4  -2  15  100.91   10.07
  -4  -2  14   65.94    8.66
  -4  -2  13   90.23   10.99
  -4  -2  12  700.87   80.22
   4   2 -12  857.89   79.94
  -4  -2  11  314.31   37.80
   4   2 -11  419.31   37.93
  -4  -2  10   11.76    2.43
   4   2 -10   16.78    2.70
  -4  -2  10   12.01    2.61
   4   2  -9  686.42   69.90
   4   2  -8  124.93   15.45
   4   2  -8  133.51   14.91
  -4  -2   8  181.32   19.94
  -4  -2   8  142.04   15.86
  -4  -2   7    8.97    2.42
   4   2  -7    8.40    2.10
   4   2  -7    7.89    1.77
  -4  -2   7    6.45    1.68
  -4  -2   7   11.00    3.21
   4   2  -7    6.79    1.70
   4   2  -6  825.92   81.38
   4   2  -6  772.79   81.49
  -4  -2   6  773.54   82.01
  -4  -2   6  863.56   83.53
   4   2  -5   52.70    6.62
   4   2  -5   58.55    6.79
  -4  -2   5   52.19    7.19
  -4  -2   5   61.05    8.40
   4   2  -4  311.00   33.28
   4   2  -4  349.43   33.74
   4   2  -4  312.22   34.63
  -4  -2   4  326.85   34.23
   4   2  -3   31.82    3.88
  -4  -2   3   32.60    4.81
   4   2  -2    4.50    1.80
   4   2  -2    7.19    1.14
   4   2  -2    7.15    1.69
   4   2  -1  153.47   17.84
   4   2  -1  157.67   16.98
  -4  -2   1  160.07   17.54
   4   2   0 1013.60  101.04
  -4  -2   0  979.52  101.64
   4   2   1   53.24    6.50
  -4  -2  -1   52.10    7.08
   4   2   2  350.64   43.56
   4   2   2  471.21   45.55
   4   2   2  442.58   42.67
   4   2   2  365.32   42.90
  -4  -2  -2  418.98   43.43
  -4  -2  -3   59.54   10.43
   4   2   3   39.92    6.68
   4   2   3   38.94    5.95
  -4  -2  -3   54.65    7.12
  -4  -2  -3   39.02    6.16
   4   2   4   30.11    5.46
   4   2   4   24.71    4.41
   4   2   5    0.41    2.12
   4   2   5    1.46    1.52
   4   2   6   17.14    4.36
   4   2   6   15.97    3.60
   4   2   6   14.30    2.51
   4   2   7   13.71    2.57
   4   2   7   16.03    3.69
   4   2   8   57.34    7.60
   4   2   8   42.58    5.90
   4   2   9  682.79   58.82
   4   2   9  504.89   56.75
   4   2  10   98.63   11.05
   4   2  10   73.08    9.38
   4   2  11   21.16    3.54
   4   2  11   25.95    4.51
   4   2  12    3.15    1.51
   4   2  12    7.20    4.04
   4   2  12    4.48    1.93
   4   2  13    7.74    1.74
   4   2  13   12.33    4.15
   4   2  14   37.36    6.04
  -4  -3  20    3.18    0.79
  -4  -3  19    2.91    1.37
  -4  -3  19    2.09    0.89
  -4  -3  18    0.30    1.06
  -4  -3  18   -1.09    1.79
  -4  -3  18    0.14    1.06
  -4  -3  17    3.45    1.78
  -4  -3  17    7.75    2.08
  -4  -3  16    6.89    2.23
  -4  -3  16    5.49    2.09
  -4  -3  15   45.00    6.32
  -4  -3  15   43.59    6.24
  -4  -3  14   61.78    7.07
  -4  -3  14   32.95    7.07
  -4  -3  13  127.26   12.68
  -4  -3  13   80.16   12.84
  -4  -3  12   90.64   11.07
  -4  -3  12   67.92   11.51
   4   3 -11   93.86   10.80
   4   3 -10  295.07   30.94
   4   3  -9   73.69    8.62
   4   3  -9   66.74    9.70
  -4  -3   9   67.20    8.50
   4   3  -9   72.85    7.58
   4   3  -8  140.57   13.82
   4   3  -8  138.15   14.81
   4   3  -8  117.58   15.59
  -4  -3   8  120.14   14.55
   4   3  -7    9.15    1.32
  -4  -3   7    9.37    2.60
   4   3  -7    6.58    1.86
   4   3  -7    6.34    1.98
   4   3  -7    9.63    2.05
   4   3  -7    7.16    2.47
  -4  -3   7    8.95    4.61
  -4  -3   7    8.64    1.87
   4   3  -6  561.22   50.30
   4   3  -6  404.38   51.04
   4   3  -6  491.76   51.17
   4   3  -6  491.57   51.11
  -4  -3   6  641.20   57.99
   4   3  -6  430.23   51.69
  -4  -3   6  519.88   52.05
  -4  -3   6  476.85   50.82
  -4  -3   5    2.38    2.84
  -4  -3   5   -0.26    1.14
   4   3  -5   -0.72    1.02
   4   3  -5    1.52    1.54
   4   3  -5    0.41    0.48
  -4  -3   5    0.44    1.47
   4   3  -4    3.53    1.69
  -4  -3   4    2.30    3.08
   4   3  -4    3.15    1.29
   4   3  -4    0.46    0.92
   4   3  -4    0.24    1.16
   4   3  -4    3.69    0.79
  -4  -3   4    2.99    2.11
  -4  -3   4    2.02    1.41
   4   3  -3  140.40   15.77
   4   3  -3  128.90   14.24
   4   3  -3  117.73   14.76
  -4  -3   3  154.63   16.57
   4   3  -2   86.45   11.03
   4   3  -2   86.11    9.05
   4   3  -2   89.23    9.97
  -4  -3   2   85.76   10.54
  -4  -3   2  115.70   14.93
   4   3  -2   74.14   10.16
   4   3  -1   36.87    5.80
   4   3  -1   37.48    4.11
   4   3  -1   32.38    5.74
   4   3  -1   40.40    5.05
  -4  -3   1   48.13    9.07
  -4  -3   1   26.81    5.09
  -4  -3   0    5.74    2.02
   4   3   0    1.37    2.10
   4   3   0    6.18    1.75
  -4  -3   0    3.50    3.17
   4   3   0    5.54    1.00
  -4  -3  -1  212.31   25.53
   4   3   1  174.80   17.88
   4   3   1  190.87   19.05
   4   3   1  159.52   20.66
   4   3   1  151.92   19.25
  -4  -3  -1  177.78   19.75
   4   3   2  117.31   12.05
   4   3   2  106.66   15.04
   4   3   2  133.93   13.34
   4   3   2  106.47   14.30
   4   3   2  100.50   13.49
   4   3   3   41.81    7.62
   4   3   3   41.53    5.56
   4   3   3   35.20    6.60
   4   3   3   32.90    5.84
   4   3   3   41.61    4.49
   4   3   4   16.50    4.74
   4   3   4   23.26    5.98
   4   3   4   29.02    4.08
   4   3   4   22.84    4.54
   4   3   5    6.81    2.07
   4   3   5    4.84    2.62
   4   3   6    5.32    1.85
   4   3   6    5.77    2.60
   4   3   7    0.37    1.75
   4   3   8   17.92    3.11
   4   3   8   28.32    5.00
   4   3   9   20.13    3.39
   4   3   9   25.38    4.72
   4   3   9   34.02    7.38
   4   3  10   44.12    8.02
   4   3  10   39.94    5.77
   4   3  10   28.28    4.32
   4   3  11    1.28    1.02
   4   3  11    0.25    1.38
   4   3  11    1.65    2.79
   4   3  12   15.42    4.25
   4   3  12   12.25    2.05
   4   3  13    5.93    2.17
  -4  -4  19    0.25    0.69
  -4  -4  18    2.32    1.35
  -4  -4  17   10.85    2.97
  -4  -4  17   11.34    2.49
  -4  -4  16   48.59    7.63
  -4  -4  16   59.40    7.23
  -4  -4  15    9.13    3.42
  -4  -4  15   15.76    3.24
  -4  -4  14    2.58    2.16
  -4  -4  14    4.78    2.29
   4   4 -13   36.87    4.65
  -4  -4  13   24.87    5.67
  -4  -4  12   -0.35    2.17
   4   4 -12    0.38    0.96
  -4  -4  11   52.81    9.64
   4   4 -11  109.58    9.96
  -4  -4  10    7.08    2.60
   4   4 -10   19.48    3.03
   4   4  -9  147.39   13.66
   4   4  -9  148.50   12.39
   4   4  -8   63.83    6.64
   4   4  -8   47.38    7.15
   4   4  -8   56.91    5.34
   4   4  -7   25.05    3.79
   4   4  -7   21.54    3.75
   4   4  -7   21.36    4.30
  -4  -4   7   21.62    3.40
   4   4  -7   21.96    2.78
   4   4  -6  115.01   10.45
   4   4  -6   72.71   11.20
   4   4  -6  109.72   11.45
   4   4  -6   76.66   11.72
  -4  -4   6   93.24   10.89
   4   4  -5   73.87    7.00
   4   4  -5   57.52    7.92
   4   4  -5   51.97    8.21
  -4  -4   5   57.76    7.29
   4   4  -4  408.65   39.33
   4   4  -4  373.89   40.16
   4   4  -4  337.17   40.84
   4   4  -3    0.43    1.20
   4   4  -3   -0.17    0.97
   4   4  -3    0.96    0.62
   4   4  -3   -0.29    1.38
   4   4  -2  202.51   20.00
   4   4  -2  182.49   21.05
   4   4  -2  185.84   20.77
   4   4  -1   27.49    3.30
   4   4  -1   28.63    4.07
   4   4  -1   25.23    4.23
   4   4  -1   28.63    4.84
   4   4   0    4.59    1.60
   4   4   0    6.26    1.98
   4   4   0    6.00    1.13
   4   4   0    5.75    2.32
   4   4   1   92.01   10.31
   4   4   1   78.33    9.71
   4   4   1   85.18   10.93
   4   4   1   84.19    8.97
   4   4   2  312.93   39.37
   4   4   2  400.67   37.85
   4   4   2  337.89   38.43
   4   4   3  153.77   20.65
   4   4   3  183.16   18.66
   4   4   3  141.23   19.13
   4   4   3  170.03   17.29
   4   4   4   99.50   14.27
   4   4   4  107.33   11.88
   4   4   4   89.22   12.54
   4   4   5  172.46   22.41
   4   4   5  183.12   19.74
   4   4   5  177.09   20.87
   4   4   6   14.87    5.06
   4   4   6   21.44    4.70
   4   4   6   14.86    4.01
   4   4   7  117.54   15.33
   4   4   7  137.36   17.60
   4   4   7  134.11   15.77
   4   4   8  180.39   23.61
   4   4   8  202.44   22.23
   4   4   9  120.35   14.22
   4   4   9  115.80   15.74
   4   4  10  147.66   18.23
   4   4  10  149.62   16.72
  -4  -5  19   95.13    9.59
  -4  -5  19   82.77    9.33
  -4  -5  18   13.73    2.48
  -4  -5  18   10.79    2.17
  -4  -5  17    2.35    1.83
  -4  -5  17    4.42    1.59
  -4  -5  16    9.00    2.87
  -4  -5  16   12.90    2.89
  -4  -5  15    7.54    2.90
  -4  -5  14    0.33    1.84
  -4  -5  14    0.23    1.97
  -4  -5  14    0.90    1.06
  -4  -5  13   -0.33    1.85
   4   5 -13    1.62    1.19
  -4  -5  13    1.66    1.78
  -4  -5  12    8.58    2.93
   4   5 -12    8.63    2.19
  -4  -5  11    3.44    2.15
   4   5 -11    9.95    2.28
   4   5 -10   21.07    3.63
   4   5 -10   22.98    2.66
  -4  -5   9    3.38    1.72
   4   5  -9    3.47    1.73
   4   5  -9    1.94    2.08
   4   5  -9    7.62    1.30
   4   5  -8   86.39   10.22
   4   5  -8   93.10    9.17
   4   5  -7   42.32    5.90
   4   5  -7   34.11    6.34
   4   5  -7   45.56    5.02
   4   5  -6   33.66    5.78
   4   5  -6   31.52    6.15
   4   5  -6   49.84    5.04
   4   5  -5  577.18   60.47
   4   5  -5  649.12   59.47
   4   5  -4    0.81    1.57
   4   5  -4    1.49    1.32
   4   5  -3  690.15   80.05
   4   5  -3  769.27   79.83
   4   5  -3  822.45   78.82
   4   5  -2    8.15    2.45
   4   5  -2    8.42    2.26
   4   5  -2   11.40    3.25
   4   5  -1   20.54    3.84
   4   5  -1   19.08    3.54
   4   5  -1   23.84    2.91
   4   5  -1   16.60    4.29
   4   5   0   50.74    7.20
   4   5   0   47.43    6.76
   4   5   0   48.61    7.86
   4   5   0   57.64    6.05
   4   5   1  146.80   18.02
   4   5   1  135.19   17.48
   4   5   1  151.80   18.98
   4   5   1  184.03   16.88
   4   5   2   82.73   11.49
   4   5   2  107.86   10.54
   4   5   2   83.37   12.52
   4   5   3   17.72    3.71
   4   5   3   26.13    3.06
   4   5   3   19.02    4.88
   4   5   4    3.92    1.73
   4   5   4    1.69    2.23
   4   5   5   14.91    4.31
   4   5   5    4.93    2.66
   4   5   6   17.40    4.58
   4   5   6   16.26    4.09
   4   5   7   46.68    7.98
   4   5   7   63.37    8.23
   4   5   8   -0.86    1.67
  -4  -6  18   20.12    2.82
  -4  -6  17    0.46    1.26
  -4  -6  16   22.65    3.90
  -4  -6  16   27.14    3.98
  -4  -6  15   15.02    3.45
  -4  -6  15   18.73    2.72
  -4  -6  15   18.70    3.42
  -4  -6  14    0.26    1.48
  -4  -6  14    0.21    1.60
  -4  -6  14   -0.15    1.15
  -4  -6  13    2.72    1.99
   4   6 -13    1.64    1.26
  -4  -6  13    2.90    1.68
  -4  -6  12    9.30    2.73
   4   6 -12    8.14    2.24
  -4  -6  12    9.14    2.55
  -4  -6  11    0.27    1.39
   4   6 -11    0.24    1.27
  -4  -6  11   -0.22    1.45
   4   6 -11    0.41    0.69
   4   6 -10    1.74    1.48
   4   6 -10   -0.09    0.82
   4   6  -9   17.13    3.41
   4   6  -9   16.79    2.37
   4   6  -9    8.88    3.46
   4   6  -8   29.12    5.08
   4   6  -8   19.08    5.12
   4   6  -7  122.57   14.25
   4   6  -7  139.71   13.13
   4   6  -6    0.40    2.02
   4   6  -6    1.94    1.12
   4   6  -5   -0.75    1.55
   4   6  -5    0.82    1.05
   4   6  -4    5.03    2.48
   4   6  -4   11.93    2.66
   4   6  -4   10.29    3.37
   4   6  -3  267.67   35.36
   4   6  -3  316.03   35.25
   4   6  -3  276.05   36.16
   4   6  -3  394.93   34.31
   4   6  -2    1.26    1.55
   4   6  -2    1.24    1.54
   4   6  -2    0.43    1.90
   4   6  -2    1.73    1.07
   4   6  -1   34.09    5.30
   4   6  -1   21.79    4.40
   4   6  -1   38.37    4.05
   4   6  -1   21.18    5.18
   4   6   0   37.02    6.33
   4   6   0   41.90    6.15
   4   6   0   50.12    5.35
   4   6   0   38.63    7.24
   4   6   1  105.12   14.21
   4   6   1  103.42   15.20
   4   6   1  136.20   13.16
   4   6   2   23.29    4.40
   4   6   2   30.71    3.52
   4   6   2   16.97    4.74
   4   6   3  136.81   19.60
   4   6   3  205.45   18.95
   4   6   3  185.33   21.52
   4   6   4   83.83   11.28
   4   6   5   27.11    5.91
   4   6   5   24.51    4.94
   4   6   6   48.64    8.49
   4   6   6   67.56    8.40
   4   6   7   45.09    7.63
   4   6   7   59.64    7.28
   4   6   8    6.50    1.63
  -4  -7  17    7.22    1.35
  -4  -7  17   10.00    1.72
  -4  -7  16   -0.22    0.81
  -4  -7  16   -0.54    1.11
  -4  -7  15   55.29    7.16
  -4  -7  15   64.94    7.05
  -4  -7  15   64.47    7.50
  -4  -7  14  100.84   12.43
  -4  -7  14  130.25   12.52
  -4  -7  14  106.49   12.60
  -4  -7  13    7.99    2.10
  -4  -7  13    8.99    2.28
  -4  -7  13    8.41    2.09
   4   7 -12  134.34   14.83
  -4  -7  12  129.06   14.78
   4   7 -11  144.94   18.21
   4   7 -11  178.11   17.24
  -4  -7  11  156.55   18.01
   4   7 -10   63.39    8.43
   4   7 -10   72.08    7.32
  -4  -7  10   54.29    7.71
   4   7  -9    1.35    1.64
  -4  -7   9    0.17    1.08
   4   7  -9    1.04    1.00
   4   7  -8   49.90    6.95
   4   7  -8   61.54    5.87
   4   7  -7    9.51    3.10
   4   7  -7   13.42    2.27
   4   7  -6  254.98   26.40
   4   7  -5   34.73    5.54
   4   7  -5   33.23    6.28
   4   7  -4  125.63   15.40
   4   7  -4  103.89   15.96
   4   7  -4  148.44   14.39
   4   7  -3  112.89   14.99
   4   7  -3   94.61   15.71
   4   7  -2   26.81    5.07
   4   7  -2   39.85    4.44
   4   7  -2   26.37    6.04
   4   7  -1   12.06    4.07
   4   7  -1   18.16    2.66
   4   7   0   20.41    2.94
   4   7   0   19.22    4.67
   4   7   1   18.94    2.58
   4   7   1    9.73    3.74
   4   7   2    7.90    3.10
   4   7   2    6.82    1.52
   4   7   3   22.88    5.44
   4   7   3   12.07    3.70
   4   7   4    0.33    1.49
   4   7   4    3.12    3.43
   4   7   5    0.40    2.91
   4   7   5    0.26    1.34
   4   7   6   14.79    4.01
   4   7   7   19.88    2.58
   4   7   7    8.73    2.91
  -4  -8  15   14.63    2.06
  -4  -8  15   11.82    2.14
  -4  -8  14    0.12    1.00
  -4  -8  14    1.44    1.10
  -4  -8  13   38.98    4.76
  -4  -8  13   32.06    4.51
  -4  -8  12   10.74    2.09
   4   8 -12    6.87    1.34
  -4  -8  12   11.63    2.39
  -4  -8  11    8.90    2.01
   4   8 -11   10.00    1.68
  -4  -8  11   10.62    2.43
   4   8 -10    9.84    1.81
   4   8  -9  236.90   29.04
   4   8  -9  289.12   28.08
   4   8  -8    0.81    1.84
   4   8  -8    0.34    1.14
   4   8  -7    0.70    1.14
   4   8  -7   -0.41    2.28
   4   8  -7    0.93    1.23
   4   8  -6    6.86    1.90
   4   8  -6    4.72    2.71
   4   8  -6    6.95    1.92
   4   8  -6    8.44    3.42
   4   8  -6    9.42    1.91
   4   8  -5    1.72    2.50
   4   8  -4   20.77    2.95
   4   8  -4   11.77    4.08
   4   8  -3   66.95   11.24
   4   8  -3   93.34    9.66
   4   8  -2   59.20    6.36
   4   8  -2   39.87    7.63
  -4  -8   2   51.92    6.57
   4   8  -1   73.40    8.09
   4   8  -1   65.18    9.97
   4   8   0   65.29    7.23
   4   8   0   57.82    8.98
   4   8   1  116.97   11.90
   4   8   1   92.74   13.39
   4   8   2   11.88    4.30
   4   8   2    5.74    2.39
   4   8   2    8.05    1.52
   4   8   3   -0.39    2.78
   4   8   3   -0.24    1.10
   4   8   4    7.04    3.40
   4   8   4    6.63    1.94
   4   8   5   23.04    4.79
   4   8   5   28.90    3.80
   4   8   6    1.91    0.91
   4   8   6    0.58    1.32
  -4  -9  14    4.89    1.18
  -4  -9  13    0.79    1.09
  -4  -9  12    1.04    1.24
   4   9 -11    7.06    1.37
  -4  -9  11   11.16    2.20
   4   9 -10   51.34    5.84
   4   9  -9  122.64   12.07
   4   9  -9   97.07   12.21
  -4  -9   9  117.56   12.67
   4   9  -8   80.98    7.75
   4   9  -8   57.82    7.73
  -4  -9   8   62.70    7.98
   4   9  -7  164.30   16.23
  -4  -9   7  137.89   16.53
   4   9  -6    5.22    1.64
  -4  -9   6    5.54    1.88
   4   9  -5  103.85   11.25
   4   9  -5   78.11   12.18
  -4  -9   5  106.45   11.27
   4   9  -4  108.36   13.12
   4   9  -4  136.41   12.87
   4   9  -4   85.91   13.92
  -4  -9   4  125.12   13.09
   4   9  -3   44.35    6.24
   4   9  -3   54.49    5.86
  -4  -9   3   57.53    6.12
   4   9  -2   27.19    4.31
   4   9  -2   32.44    3.77
   4   9  -2   19.16    4.53
   4   9  -1   25.39    3.97
   4   9  -1   27.58    3.38
   4   9  -1   18.44    4.12
   4   9   0   16.35    3.08
   4   9   0   17.33    2.33
   4   9   0   10.52    2.89
   4   9   1    5.78    3.09
   4   9   1    7.26    1.99
   4   9   1    7.34    1.39
   4   9   2    1.25    2.74
   4   9   2    0.70    1.24
   4   9   3    2.14    2.36
   4   9   3    2.79    1.29
   4   9   4   -0.20    1.49
   4   9   4    0.60    0.76
  -4 -10  13   10.63    1.47
  -4 -10  12    6.13    1.23
   4  10 -11    2.50    0.64
   4  10 -10    7.27    1.34
  -4 -10  10   10.63    1.85
   4  10  -9   63.63    7.78
  -4 -10   9   89.59    8.36
   4  10  -8   16.52    2.84
   4  10  -8   13.36    2.14
  -4 -10   8   13.14    2.29
   4  10  -7    0.72    0.96
  -4 -10   7    1.04    0.98
  -4 -10   6   30.88    3.99
   4  10  -5   44.06    6.20
   4  10  -5   53.48    6.30
  -4 -10   5   66.05    6.50
   4  10  -4   45.09    6.08
   4  10  -4   53.79    6.02
   4  10  -3    1.09    1.20
   4  10  -3   -0.80    2.13
   4  10  -3    0.17    0.93
   4  10  -2   12.84    3.27
   4  10  -2   10.06    1.98
   4  10  -2    7.63    1.56
   4  10  -1    4.24    2.28
   4  10  -1    1.84    1.25
   4  10  -1    1.42    0.77
   4  10   0   12.92    2.23
   4  10   1   13.56    2.99
   4  10   2    6.54    1.70
   4  10   2    7.31    1.24
   4  11  -8    0.97    0.53
   4  11  -7    5.77    1.07
   4  11  -5    1.02    0.62
   4  11  -4    7.13    1.12
   5 -12  -1   18.02    2.08
   5 -12   0   10.31    1.41
   5 -12   1   14.59    1.87
   5 -12   3    2.91    0.73
   5 -12   3    1.83    0.44
   5 -12   4    2.93    0.71
   5 -12   4    2.97    0.60
   5 -12   5    1.70    0.54
   5 -12   5    1.96    0.52
   5 -12   6    4.46    0.77
   5 -12   6    7.01    0.90
   5 -12   7    1.93    0.47
  -5  11   5   16.16    3.14
   5 -11  -4    0.32    0.37
  -5  11   4   -0.27    1.54
   5 -11  -3   14.40    1.82
  -5  11   3   13.19    1.71
  -5  11   2    1.70    2.24
  -5  11   2    0.57    0.55
   5 -11  -2   -0.14    0.65
   5 -11  -1    2.81    0.92
  -5  11   1    2.24    0.71
  -5  11   0    1.24    0.66
   5 -11   0    2.03    0.93
   5 -11   1    9.38    1.73
  -5  11  -1    8.26    1.41
   5 -11   1   10.29    1.46
  -5  11  -2    3.36    0.87
   5 -11   2    2.83    0.84
   5 -11   3    0.09    0.72
  -5  11  -3   -0.55    0.85
   5 -11   3    0.51    0.68
   5 -11   4    9.05    1.60
  -5  11  -4    7.93    1.67
   5 -11   4    7.63    1.41
  -5  11  -5   41.20    5.45
   5 -11   5   48.82    5.39
   5 -11   5   51.28    5.38
   5 -11   6   17.00    2.21
   5 -11   6   14.90    2.15
   5 -11   7    4.32    0.89
   5 -11   8   15.79    2.08
   5 -11   9   32.72    3.69
   5 -11  10   98.56   10.13
  -5  10   8    0.19    0.45
  -5  10   8   -0.64    0.78
  -5  10   7   29.89    5.38
  -5  10   7   39.49    6.53
  -5  10   7   49.61    4.86
  -5  10   6   11.52    1.73
  -5  10   6    5.48    2.94
  -5  10   5    1.13    1.97
  -5  10   5    6.29    3.44
  -5  10   5    3.13    1.13
   5 -10  -5    5.35    1.02
   5 -10  -4   12.27    1.82
  -5  10   4   14.29    2.05
  -5  10   4    4.02    2.39
  -5  10   4    4.44    3.35
   5 -10  -3    3.35    1.09
  -5  10   3    3.90    1.23
   5 -10  -2    3.34    1.22
  -5  10   2    4.21    1.31
   5 -10  -1    3.29    1.28
   5 -10  -1    2.86    0.88
  -5  10   0   26.37    4.23
   5 -10   0   32.23    3.46
   5 -10   0   20.16    3.40
  -5  10  -1    1.08    1.38
   5 -10   1    1.76    0.91
  -5  10  -2   77.18    9.11
   5 -10   2   76.75    8.35
   5 -10   2   72.46    8.50
   5 -10   3    0.71    1.03
  -5  10  -3   -0.19    1.11
   5 -10   3    1.35    0.90
   5 -10   4   11.02    2.05
   5 -10   4   11.57    2.50
  -5  10  -4   14.30    2.51
   5 -10   4   11.27    1.98
   5 -10   5    0.33    0.82
   5 -10   5    0.18    0.93
  -5  10  -5   -0.48    0.99
   5 -10   5   -0.10    0.84
   5 -10   6   37.11    5.06
  -5  10  -6   39.43    4.89
   5 -10   6   37.44    4.60
   5 -10   7   18.15    2.97
   5 -10   7   17.46    2.41
   5 -10   7   16.34    2.53
   5 -10   8    1.09    0.61
   5 -10   8    0.29    0.97
   5 -10   8    1.42    0.93
   5 -10   9    1.07    1.10
   5 -10   9    3.61    0.99
   5 -10  10    2.11    1.12
   5 -10  10    3.58    0.88
   5 -10  11    1.26    0.83
   5 -10  11    2.33    0.59
   5 -10  12    2.28    0.76
  -5   9  11    0.29    0.39
  -5   9  10    3.86    1.75
  -5   9  10   11.68    1.55
  -5   9   9   59.35    8.15
  -5   9   9   64.17    5.95
  -5   9   8   46.80    7.15
  -5   9   8   53.41    8.40
  -5   9   8   64.09    6.04
  -5   9   7    6.92    4.15
  -5   9   7   16.73    5.30
  -5   9   6   18.83    2.80
  -5   9   6   15.06    2.83
  -5   9   6    5.98    3.64
  -5   9   6    7.16    4.45
   5  -9  -6   20.95    2.43
   5  -9  -5    6.76    1.49
  -5   9   5    9.44    1.91
  -5   9   5    1.27    3.39
  -5   9   5    3.90    2.93
   5  -9  -4   29.41    3.91
  -5   9   4   40.23    4.42
  -5   9   3    1.64    2.28
   5  -9  -3    3.95    1.29
   5  -9  -2   84.84    6.87
   5  -9  -2   63.60    6.94
   5  -9  -1    3.92    1.49
  -5   9   1    3.53    2.04
   5  -9  -1    3.87    1.21
   5  -9   0    8.73    2.03
  -5   9   0   10.60    2.63
   5  -9   0    8.59    1.83
  -5   9  -1   55.29    6.60
   5  -9   1   41.32    5.43
   5  -9   2   14.15    2.99
   5  -9   2    9.97    2.22
  -5   9  -2    8.75    2.50
   5  -9   2   14.03    2.20
   5  -9   3   24.22    4.02
  -5   9  -3   20.10    3.57
   5  -9   3   23.38    3.25
   5  -9   3   20.97    3.27
   5  -9   4    0.27    1.03
   5  -9   4   -0.23    1.44
  -5   9  -4    0.20    1.08
   5  -9   4    1.51    1.09
   5  -9   5   88.33   11.10
  -5   9  -5   96.44   10.92
   5  -9   5   97.53   10.51
   5  -9   6    5.89    1.49
   5  -9   6    5.28    1.90
  -5   9  -6    4.76    1.55
   5  -9   6    6.66    1.70
   5  -9   7    5.55    1.35
   5  -9   7    6.64    1.98
   5  -9   7    3.91    1.51
   5  -9   7    5.69    1.53
   5  -9   8    2.02    0.80
   5  -9   8    2.65    1.35
   5  -9   8    1.40    1.23
   5  -9   8    1.78    1.00
   5  -9   9   64.77    7.91
   5  -9   9   69.95    7.38
   5  -9   9   59.08    7.76
   5  -9  10    3.54    1.46
   5  -9  10    1.47    1.19
   5  -9  10    3.90    1.05
   5  -9  11   -0.14    0.95
   5  -9  11    0.15    1.06
   5  -9  11   -0.26    0.54
   5  -9  12    0.35    0.95
   5  -9  12    0.95    0.89
   5  -9  13    3.82    0.98
  -5   8  12   73.29    7.93
  -5   8  11    5.77    2.81
  -5   8  11   17.48    2.27
  -5   8  10    4.72    1.50
  -5   8  10    2.12    2.19
  -5   8  10    5.41    1.64
  -5   8   9    0.79    1.17
  -5   8   9    1.50    1.35
  -5   8   9   -0.49    3.14
  -5   8   9    1.66    2.29
  -5   8   9   -1.14    3.15
  -5   8   8   74.46    8.24
  -5   8   8   36.00    8.94
  -5   8   8   42.41    9.76
  -5   8   8   75.90    7.70
  -5   8   7    7.61    4.39
  -5   8   7    3.23    3.66
  -5   8   7   12.27    2.45
  -5   8   6   10.22    5.20
  -5   8   6   11.56    5.71
   5  -8  -6   31.77    3.73
  -5   8   6   37.62    4.40
   5  -8  -5    1.38    1.12
  -5   8   5    1.05    3.19
  -5   8   5    0.50    1.33
   5  -8  -4   -0.40    0.95
  -5   8   4   -3.01    3.12
   5  -8  -3   23.28    2.85
   5  -8  -3   22.52    3.11
  -5   8   2   -1.32    2.67
   5  -8  -2    1.82    1.27
  -5   8   2    2.60    1.73
   5  -8  -2    3.73    1.13
  -5   8   1   21.76    3.96
   5  -8  -1   22.25    3.11
   5  -8  -1   19.51    3.24
   5  -8   0    9.04    2.74
  -5   8   0   10.47    2.56
  -5   8   0    4.62    2.41
   5  -8   0    9.02    1.79
   5  -8   1  228.02   24.73
  -5   8  -1  228.66   24.34
   5  -8   1  220.88   23.41
   5  -8   2   69.87    8.46
  -5   8  -2   71.17    8.09
   5  -8   2   67.66    7.36
   5  -8   3   13.13    2.52
   5  -8   3   14.57    3.21
  -5   8  -3   17.89    3.06
   5  -8   3   15.18    2.55
   5  -8   4  103.66   11.22
  -5   8  -4   96.87   10.71
   5  -8   4   81.45   10.09
   5  -8   5   38.74    5.24
   5  -8   5   29.31    4.20
   5  -8   6   -0.23    1.29
   5  -8   6   -0.13    0.99
   5  -8   6    1.26    1.33
   5  -8   6    0.40    1.03
   5  -8   7   12.28    2.06
   5  -8   7    9.77    2.49
   5  -8   7    9.86    2.55
   5  -8   7   13.92    2.28
   5  -8   8    0.09    0.63
   5  -8   8    0.22    1.36
   5  -8   8   -0.23    1.41
   5  -8   8   -0.25    0.95
   5  -8   9    1.94    1.92
   5  -8   9    2.06    1.63
   5  -8   9    2.10    1.48
   5  -8   9    1.02    0.95
   5  -8  10    0.77    1.77
   5  -8  10    0.45    1.34
   5  -8  10    0.79    0.83
   5  -8  11    6.60    2.16
   5  -8  11    3.33    1.66
   5  -8  11    4.13    1.07
   5  -8  12    1.36    1.17
   5  -8  12    3.45    1.50
   5  -8  13    2.07    1.08
   5  -8  13    2.78    1.29
   5  -8  14    2.60    0.93
   5  -8  14    3.19    1.09
  -5   7  14    7.14    1.25
  -5   7  13   55.46    7.17
  -5   7  13   73.62    7.25
  -5   7  12    5.79    1.59
  -5   7  12    6.24    1.84
  -5   7  12    3.08    2.47
  -5   7  11    8.05    1.79
  -5   7  11    5.21    1.98
  -5   7  11    3.34    2.66
  -5   7  10   92.80    9.92
  -5   7  10   54.98   10.29
  -5   7  10   38.16   10.65
  -5   7  10   72.41   11.95
  -5   7  10   99.90    9.25
  -5   7   9   43.99    5.93
  -5   7   9   35.36    7.92
  -5   7   9   41.18    5.08
  -5   7   8    5.18    1.84
  -5   7   8    2.92    3.95
  -5   7   8    0.62    3.67
  -5   7   7   42.41   10.91
  -5   7   7   52.18   11.48
   5  -7  -7   86.54    8.73
  -5   7   7   91.41    9.47
   5  -7  -6    4.78    1.27
  -5   7   6    0.58    3.23
  -5   7   6   -0.74    3.99
  -5   7   5   -0.55    2.96
   5  -7  -5    0.65    0.99
  -5   7   4    1.55    3.05
   5  -7  -4   11.06    1.95
  -5   7   3   72.48    8.73
   5  -7  -3   81.12    7.50
   5  -7  -3   61.99    7.50
  -5   7   2   10.71    4.00
   5  -7  -2   10.10    2.14
  -5   7   2   15.94    3.18
   5  -7  -2   14.82    2.21
   5  -7  -1   20.26    4.07
  -5   7   1   25.74    3.93
   5  -7  -1   23.82    3.05
   5  -7   0    1.42    1.77
  -5   7   0    1.58    1.19
  -5   7   0    0.65    1.66
   5  -7   0    0.98    0.90
   5  -7   1    1.07    1.70
  -5   7  -1    0.21    1.01
   5  -7   1    1.36    1.00
   5  -7   2   81.13    8.98
  -5   7  -2   49.24    8.13
   5  -7   2   78.23    7.80
   5  -7   2   61.19    7.60
   5  -7   3    8.13    1.90
   5  -7   3   14.89    2.92
   5  -7   3   10.05    2.00
   5  -7   4  363.84   36.06
   5  -7   4  329.39   35.01
   5  -7   5   59.18    7.19
   5  -7   5   52.43    6.26
   5  -7   5   53.49    6.32
   5  -7   5   52.20    6.86
   5  -7   5   42.43    7.50
   5  -7   6  159.85   16.20
   5  -7   6  138.04   15.05
   5  -7   6  153.80   15.26
   5  -7   6  126.02   15.77
   5  -7   6  121.56   16.47
   5  -7   7   17.17    4.18
   5  -7   7   20.20    2.86
   5  -7   7   20.25    3.07
   5  -7   7   21.41    3.82
   5  -7   8   59.82    9.13
   5  -7   8   75.57    8.02
   5  -7   8   65.76    8.86
   5  -7   9  195.00   23.90
   5  -7   9  187.21   24.43
   5  -7   9  254.70   23.34
   5  -7   9  231.49   24.51
   5  -7  10   51.60    6.79
   5  -7  10   53.48    5.98
   5  -7  10   51.73    7.19
   5  -7  10   43.83    7.17
   5  -7  11    3.04    2.12
   5  -7  11    4.71    1.82
   5  -7  11    5.36    2.05
   5  -7  11    5.26    1.15
   5  -7  12    4.90    2.16
   5  -7  12    5.89    1.87
   5  -7  12    4.13    1.86
   5  -7  13   26.60    3.50
   5  -7  13   27.63    3.91
   5  -7  14    3.77    1.17
   5  -7  14    2.82    1.38
   5  -7  14    4.31    1.44
   5  -7  15    3.20    0.77
   5  -7  15    5.33    1.20
  -5   6  15    1.77    0.84
  -5   6  15    1.39    0.82
  -5   6  14  111.10   11.33
  -5   6  14   92.81   10.72
  -5   6  13    1.91    2.47
  -5   6  13    0.21    1.46
  -5   6  12   27.75    4.29
  -5   6  12   13.23    4.67
  -5   6  11   88.65    9.63
  -5   6  11   50.50    9.79
  -5   6  10   -0.53    2.44
  -5   6  10    0.71    3.22
  -5   6  10    0.29    1.75
  -5   6   9   15.09    5.87
  -5   6   9   28.27    6.98
  -5   6   8   22.38    6.72
  -5   6   8   39.16    7.95
   5  -6  -7    5.47    1.23
  -5   6   7    3.04    4.10
  -5   6   7   -0.71    3.60
   5  -6  -6   15.10    2.20
  -5   6   6    3.37    3.72
  -5   6   6    8.56    4.67
   5  -6  -5   -0.12    0.85
  -5   6   5    1.59    3.00
   5  -6  -4   57.80    5.63
   5  -6  -4   44.59    5.63
  -5   6   3    7.57    2.07
   5  -6  -3    4.21    1.30
   5  -6  -3    6.21    1.29
  -5   6   2    0.43    2.22
   5  -6  -2    5.37    1.40
   5  -6  -2    5.60    2.16
  -5   6   2    5.64    1.77
   5  -6  -2    6.07    1.32
   5  -6  -1   57.46    7.60
   5  -6  -1   56.45    6.42
   5  -6  -1   52.90    6.45
   5  -6   0    2.76    1.78
   5  -6   0    4.28    1.23
   5  -6   1    5.75    2.05
   5  -6   1    4.75    1.35
   5  -6   1    4.91    1.35
   5  -6   2    2.50    1.11
   5  -6   2    3.92    1.80
   5  -6   2    3.26    1.18
   5  -6   3  104.45   11.42
   5  -6   3   90.51   10.34
   5  -6   3   92.52   12.13
   5  -6   4    8.78    3.28
   5  -6   4    7.50    1.78
   5  -6   4   12.76    2.79
   5  -6   4   10.00    2.31
   5  -6   4    9.92    1.84
   5  -6   5   50.65    6.11
   5  -6   5   56.31    6.22
   5  -6   5   52.11    6.88
   5  -6   5   45.04    7.54
   5  -6   6    1.00    1.97
   5  -6   6    0.89    0.78
   5  -6   6    0.50    1.44
   5  -6   6    0.88    0.87
   5  -6   7   24.31    5.24
   5  -6   7   31.61    5.04
   5  -6   7   32.57    4.06
   5  -6   7   39.07    4.40
   5  -6   7   31.51    5.12
   5  -6   8   68.29    8.38
   5  -6   8   67.25    7.52
   5  -6   8   65.87    8.67
   5  -6   8   55.06    8.77
   5  -6   9   54.50    6.99
   5  -6   9   53.68    6.07
   5  -6   9   46.37    7.18
   5  -6   9   45.39    7.33
   5  -6  10   57.44    7.24
   5  -6  10   56.78    6.31
   5  -6  10   57.08    7.82
   5  -6  10   44.02    7.62
   5  -6  11   46.27    6.17
   5  -6  11   48.49    6.80
   5  -6  11   37.25    6.53
   5  -6  12    0.55    1.22
   5  -6  12    1.59    1.87
   5  -6  13   13.28    2.52
   5  -6  13   15.06    3.22
   5  -6  14    5.55    1.42
   5  -6  15    1.81    0.62
  -5   5  16   15.93    2.67
  -5   5  16   19.52    2.45
  -5   5  15   40.55    5.10
  -5   5  15   32.27    4.28
  -5   5  14   44.58    6.17
  -5   5  14   43.01    5.35
  -5   5  13   32.04    4.53
  -5   5  13   25.15    3.33
  -5   5  12   26.56    4.59
  -5   5  12   26.29    3.63
  -5   5  11    5.08    1.81
  -5   5  11    7.58    2.71
  -5   5  11    9.87    5.42
  -5   5  11    1.07    2.85
  -5   5  10  264.31   42.14
  -5   5  10  335.23   43.96
  -5   5  10  473.08   42.28
  -5   5  10  439.32   40.74
  -5   5   9   71.37    8.64
  -5   5   9   78.16   10.37
  -5   5   8   67.61   11.49
  -5   5   8  100.71    8.92
   5  -5  -7   11.90    1.84
  -5   5   7    8.61    4.26
  -5   5   7    5.14    3.90
  -5   5   6  282.16   52.34
  -5   5   6  282.94   52.18
  -5   5   5   14.15    4.83
   5  -5  -5   28.47    3.44
   5  -5  -4  132.56   11.76
   5  -5  -4  115.65   11.82
   5  -5  -3    3.38    1.14
   5  -5  -3    4.00    1.06
  -5   5   3    3.83    2.77
   5  -5  -2    6.80    1.56
   5  -5  -2    7.15    2.24
  -5   5   2    5.26    2.90
   5  -5  -2    9.17    1.56
   5  -5  -1   76.90    8.96
   5  -5  -1   79.08    7.89
   5  -5  -1   60.26    7.76
   5  -5   0  423.18   39.65
   5  -5   0  346.33   39.53
   5  -5   0  420.54   40.71
   5  -5   1   39.26    5.05
   5  -5   1   34.53    4.10
   5  -5   1   28.44    3.97
   5  -5   2  759.59   77.33
   5  -5   2  788.93   79.32
   5  -5   3  121.59   13.32
   5  -5   3  129.38   13.38
   5  -5   3  124.53   13.94
   5  -5   4  776.99   73.43
   5  -5   4  706.35   72.46
   5  -5   4  716.29   72.51
   5  -5   4  690.54   73.20
   5  -5   5    1.35    0.85
   5  -5   5    0.84    1.46
   5  -5   5    2.06    1.45
   5  -5   5    1.01    0.93
   5  -5   6   14.60    3.30
   5  -5   6   20.80    2.73
   5  -5   6   19.87    2.81
   5  -5   6   19.14    3.59
   5  -5   7    0.88    1.45
   5  -5   7    0.99    2.34
   5  -5   7    0.83    1.60
   5  -5   7    0.58    0.84
   5  -5   8  110.53   14.35
   5  -5   8  107.74   12.34
   5  -5   8  106.28   11.42
   5  -5   8   95.49   12.56
   5  -5   9   91.10   12.89
   5  -5   9   89.00   10.78
   5  -5   9   90.98    9.92
   5  -5   9   91.08   11.41
   5  -5  10   65.79   10.02
   5  -5  10   58.50    7.77
   5  -5  10   64.04    8.62
   5  -5  11    2.60    2.45
   5  -5  11    2.06    2.54
   5  -5  11    2.08    1.45
   5  -5  11    1.86    2.09
   5  -5  12   57.76    8.74
   5  -5  12   69.20    9.98
   5  -5  12   69.98    8.12
   5  -5  13    0.80    1.74
   5  -5  13    0.79    1.93
   5  -5  13   -0.15    0.93
   5  -5  14   47.82    7.84
   5  -5  14   62.78    6.94
   5  -5  14   67.02    7.86
   5  -5  14   62.13    7.80
   5  -5  15    3.89    1.50
   5  -5  15    4.43    1.52
   5  -5  16    9.96    1.57
  -5   4  17   -0.13    0.96
  -5   4  17    0.06    0.56
  -5   4  16   90.23   10.14
  -5   4  16   83.76    9.34
  -5   4  15   32.96    5.00
  -5   4  15   30.00    4.06
  -5   4  14  102.48   10.69
  -5   4  14   98.78    9.45
  -5   4  13   32.72    5.14
  -5   4  13   30.72    3.95
  -5   4  12    2.72    1.52
  -5   4  12    0.60    1.95
  -5   4  12    0.54    2.63
  -5   4  11   18.71    2.88
  -5   4  11   16.48    3.67
  -5   4  11    7.92    4.04
  -5   4  10    4.33    1.51
  -5   4  10    6.34    4.34
  -5   4  10    0.50    2.39
  -5   4  10    1.96    3.32
  -5   4   9   35.54    7.23
  -5   4   9   46.37    8.65
  -5   4   9   50.65    5.86
  -5   4   8   49.99   12.52
  -5   4   8   90.61   13.78
  -5   4   7   17.90    4.88
   5  -4  -7   28.92    3.03
  -5   4   6   22.07    6.41
  -5   4   6   24.40    6.28
   5  -4  -5  101.83   10.14
   5  -4  -5  110.95   10.08
   5  -4  -4   30.35    3.84
   5  -4  -4   38.87    3.90
   5  -4  -3    0.57    0.64
  -5   4   3    0.80    2.22
   5  -4  -3    0.51    0.62
   5  -4  -2   28.78    3.78
   5  -4  -2   32.38    3.78
   5  -4  -2   30.57    4.57
  -5   4   1    6.25    1.89
   5  -4  -1    1.74    1.44
   5  -4  -1    4.26    1.03
  -5   4   0  323.28   27.70
   5  -4   0  213.61   25.22
   5  -4   0  248.87   25.31
  -5   4   0  306.23   27.31
  -5   4  -1    6.65    2.25
  -5   4  -1   11.11    2.76
   5  -4   1    6.54    1.42
   5  -4   1    7.70    1.97
   5  -4   1    8.63    2.58
  -5   4  -2 1015.83   84.57
   5  -4   2  818.54   82.53
   5  -4   2  756.02   81.71
   5  -4   2  792.92   81.75
  -5   4  -2 1007.00   84.44
   5  -4   2  778.46   83.33
   5  -4   3   52.58    8.69
   5  -4   3   59.76    7.05
   5  -4   3   59.35    6.29
   5  -4   3   54.82    6.26
   5  -4   3   46.62    6.71
   5  -4   3   53.11    7.67
   5  -4   4   92.85   12.68
   5  -4   4  104.74   10.84
   5  -4   4   78.10   11.14
   5  -4   4   94.49    9.91
   5  -4   4   90.55    9.94
   5  -4   4   85.84   10.63
   5  -4   5    3.80    1.05
   5  -4   5    4.11    2.04
   5  -4   5    6.08    3.03
   5  -4   5    5.21    1.66
   5  -4   5    2.98    1.62
   5  -4   5    4.58    1.18
   5  -4   6   31.96    5.70
   5  -4   6   37.57    5.23
   5  -4   6   37.34    4.48
   5  -4   6   37.00    5.51
   5  -4   7   76.69   10.94
   5  -4   7   82.80   10.29
   5  -4   7   94.33    9.65
   5  -4   7   87.59   10.87
   5  -4   8  160.45   21.43
   5  -4   8  199.15   21.01
   5  -4   8  200.66   20.08
   5  -4   8  194.12   21.57
   5  -4   9  132.07   17.17
   5  -4   9  166.64   16.75
   5  -4   9  141.59   17.25
   5  -4  10  110.52   15.12
   5  -4  10  131.18   14.51
   5  -4  10  142.81   15.63
   5  -4  11   -0.33    2.05
   5  -4  11    0.20    1.11
   5  -4  12   37.35    6.02
   5  -4  12   35.64    4.90
   5  -4  13  217.95   23.54
   5  -4  13  254.34   26.84
   5  -4  13  242.64   24.81
   5  -4  13  211.14   24.55
   5  -4  14   16.64    3.22
   5  -4  14   12.81    3.96
   5  -4  14   15.35    3.20
   5  -4  15   20.95    3.44
   5  -4  15   20.14    4.04
   5  -4  15   27.37    3.65
   5  -4  16   -0.46    0.52
  -5   3  18    9.74    1.84
  -5   3  17    0.88    0.81
  -5   3  17    0.53    1.34
  -5   3  16    1.07    0.92
  -5   3  16    2.89    1.97
  -5   3  15    2.51    1.25
  -5   3  15    1.53    1.65
  -5   3  14    0.14    0.99
  -5   3  13    9.38    2.00
  -5   3  13    4.78    3.46
  -5   3  12   18.70    2.84
   5  -3 -12   19.36    3.05
  -5   3  11   14.75    2.41
  -5   3  11    5.99    3.38
  -5   3  10   15.67    2.41
  -5   3  10    5.94    3.20
  -5   3   9   77.80   11.70
  -5   3   9   96.02    9.22
  -5   3   8  130.56   23.19
  -5   3   8  160.53   24.28
  -5   3   8  292.57   23.16
  -5   3   8  238.70   22.53
  -5   3   7    9.93    4.45
  -5   3   7   15.93    4.37
   5  -3  -7   24.48    2.76
   5  -3  -6    1.10    0.65
  -5   3   6   -0.44    2.43
   5  -3  -5   27.62    4.16
   5  -3  -5   19.74    2.56
   5  -3  -5   20.03    2.51
   5  -3  -4    2.81    1.65
   5  -3  -4    4.88    1.08
  -5   3   4    1.61    2.58
   5  -3  -4    4.21    1.84
  -5   3   4    7.08    2.30
   5  -3  -4    4.62    1.00
  -5   3   3   53.91    7.16
   5  -3  -3   53.81    7.30
   5  -3  -3   44.33    5.53
   5  -3  -3   44.91    5.49
   5  -3  -3   63.59    7.40
  -5   3   3   64.50    6.83
   5  -3  -2  213.89   21.99
  -5   3   2  252.19   21.95
   5  -3  -2  171.04   19.67
   5  -3  -2  176.96   19.67
   5  -3  -2  207.85   21.49
  -5   3   2  245.39   21.38
   5  -3  -1   28.62    4.53
   5  -3  -1   33.95    5.79
   5  -3  -1   35.11    4.18
  -5   3   1   38.77    5.35
  -5   3   0  501.44   45.54
   5  -3   0  375.42   43.75
   5  -3   0  379.01   43.16
   5  -3   0  483.31   45.15
  -5   3   0  527.92   45.25
  -5   3   0  533.29   45.15
  -5   3  -1  209.37   20.20
  -5   3  -1  199.90   19.47
   5  -3   1  162.01   18.35
   5  -3   1  162.59   17.76
   5  -3   1  162.18   17.75
   5  -3   1  201.67   19.69
  -5   3  -1  198.51   19.74
   5  -3   1  154.95   19.00
  -5   3  -2   98.84   11.06
   5  -3   2   94.03   10.24
   5  -3   2   84.03    9.53
   5  -3   2   83.91    9.53
   5  -3   2  103.71   11.32
  -5   3  -2   98.41   11.75
  -5   3  -2  102.31   11.59
   5  -3   2   78.47   10.70
   5  -3   3    9.83    2.64
   5  -3   3   10.41    1.68
   5  -3   3    8.82    2.68
   5  -3   3    8.08    3.41
   5  -3   3   11.02    2.13
  -5   3  -3   10.62    2.60
   5  -3   3    9.75    2.16
   5  -3   3   10.34    1.66
   5  -3   4   70.48   10.66
   5  -3   4  107.52   13.25
   5  -3   4   90.81   10.30
   5  -3   4   92.08    9.63
   5  -3   4   90.77    9.71
   5  -3   4   91.94   10.58
   5  -3   5    2.19    1.84
   5  -3   5    1.93    1.22
   5  -3   5   -0.23    1.22
   5  -3   5    1.31    0.78
   5  -3   6    0.29    1.63
   5  -3   6    0.73    1.09
   5  -3   6    1.54    1.39
   5  -3   6    2.30    0.88
   5  -3   6    0.53    1.18
   5  -3   7   44.32    7.13
   5  -3   7   59.30    6.75
   5  -3   7   60.30    6.00
   5  -3   7   55.12    7.30
   5  -3   7   36.05    6.23
   5  -3   8   31.09    5.58
   5  -3   8   48.82    5.39
   5  -3   8   40.40    5.89
   5  -3   8   25.22    4.75
   5  -3   9   29.65    5.51
   5  -3   9   46.12    5.32
   5  -3   9   30.37    4.98
   5  -3  10    4.67    2.44
   5  -3  10    6.06    1.80
   5  -3  10    4.02    1.80
   5  -3  11    4.90    2.56
   5  -3  11    2.26    1.34
   5  -3  11    1.04    1.73
   5  -3  11    2.30    2.32
   5  -3  12   -0.91    1.80
   5  -3  12    0.31    1.86
   5  -3  13    3.98    2.20
   5  -3  13    0.57    2.82
   5  -3  13    5.11    2.23
   5  -3  14   54.77    8.63
   5  -3  14   58.31    7.25
   5  -3  14   50.85    7.01
   5  -3  15   11.64    3.31
   5  -3  15    8.03    1.98
   5  -3  15   10.81    2.18
  -5   2  17    9.81    1.74
  -5   2  17   12.40    2.86
  -5   2  17    9.65    2.17
  -5   2  16   14.66    3.51
  -5   2  16   19.67    2.87
  -5   2  15    0.13    0.92
  -5   2  15    0.27    1.56
  -5   2  15   -0.31    1.88
  -5   2  14   43.28    6.20
  -5   2  14   37.88    4.99
  -5   2  13    5.63    1.61
  -5   2  13    6.91    2.67
  -5   2  12   48.70    6.58
   5  -2 -12   49.68    5.65
  -5   2  12   42.28    5.15
  -5   2  11    9.43    1.92
  -5   2  11    8.39    2.70
  -5   2  11    4.67    2.85
   5  -2 -11    9.51    2.27
  -5   2  11   11.29    2.38
  -5   2  10   46.02    4.83
  -5   2  10   34.95    4.00
  -5   2   9  392.07   28.56
  -5   2   9  305.31   27.55
  -5   2   8   17.43    2.84
  -5   2   8   15.76    2.39
   5  -2  -7   25.62    3.13
   5  -2  -7   28.94    4.20
  -5   2   6    1.90    2.41
   5  -2  -6    0.67    0.98
   5  -2  -6    0.35    0.49
  -5   2   5   22.10    4.13
   5  -2  -5   23.34    3.92
   5  -2  -5   18.65    2.62
  -5   2   5   21.23    5.05
  -5   2   5   25.64    4.36
   5  -2  -5   24.11    3.81
  -5   2   4   51.14    7.25
   5  -2  -4   54.63    7.20
  -5   2   4   53.18    8.42
   5  -2  -4   51.35    6.98
  -5   2   3   99.60   11.57
   5  -2  -3   86.38   11.36
  -5   2   3   84.86   12.52
   5  -2  -3  109.68   11.67
  -5   2   2  172.63   17.21
   5  -2  -2  156.38   17.39
  -5   2   2  147.79   18.39
   5  -2  -2  132.89   16.90
  -5   2   1  169.63   17.75
   5  -2  -1  144.96   18.06
   5  -2  -1  161.54   17.87
  -5   2   0  400.25   40.88
  -5   2   0  384.15   42.61
  -5   2   0  375.03   41.57
   5  -2   0  409.19   41.22
  -5   2   0  386.10   41.28
  -5   2  -1   68.32    8.58
  -5   2  -1   67.25   10.18
   5  -2   1   77.78    9.07
  -5   2  -1   79.26    9.73
  -5   2  -1   64.06    8.99
   5  -2   2   22.53    4.29
  -5   2  -2   35.86    5.52
   5  -2   2   30.38    6.13
  -5   2  -2   32.47    4.47
   5  -2   2   27.41    3.49
  -5   2  -2   30.00    5.75
   5  -2   2   29.82    4.61
  -5   2  -2   32.51    5.06
   5  -2   3   28.80    4.56
   5  -2   3   29.64    6.14
  -5   2  -3   29.83    4.36
   5  -2   3   20.14    3.60
   5  -2   3   29.50    3.38
   5  -2   3   28.70    3.42
   5  -2   3   28.43    4.21
   5  -2   3   31.58    4.60
  -5   2  -3   27.72    5.68
   5  -2   4   33.36    5.21
   5  -2   4   33.47    4.55
   5  -2   4   36.43    4.02
   5  -2   4   35.04    4.10
   5  -2   4   42.50    5.40
   5  -2   4   32.66    4.96
   5  -2   4   27.52    4.43
   5  -2   5    2.07    1.51
   5  -2   5    0.78    0.81
   5  -2   5    2.07    1.25
   5  -2   5    2.02    0.80
   5  -2   5    1.68    1.53
   5  -2   6  275.81   29.43
   5  -2   6  310.19   28.68
   5  -2   6  316.29   29.60
   5  -2   6  221.33   28.33
   5  -2   7  337.39   36.51
   5  -2   7  378.35   35.66
   5  -2   7  375.39   36.72
   5  -2   7  296.55   35.44
   5  -2   8  287.70   30.18
   5  -2   8  320.41   29.21
   5  -2   8  232.93   28.98
   5  -2   9  137.43   16.10
   5  -2   9  135.37   15.23
   5  -2  10   33.31    5.46
   5  -2  10   37.69    5.74
   5  -2  10   24.67    4.36
   5  -2  11   22.63    4.30
   5  -2  11   21.41    4.34
   5  -2  11   17.23    3.54
   5  -2  12    6.54    2.46
   5  -2  12    8.55    2.75
   5  -2  12    2.52    1.78
   5  -2  13   19.49    3.77
   5  -2  13   22.54    4.13
   5  -2  14    7.99    2.19
   5  -2  14   15.79    4.56
   5  -2  14   11.97    2.61
   5  -2  15    8.55    1.63
   5  -2  15    8.26    1.85
  -5   1  19   35.80    4.38
  -5   1  18    2.22    1.51
  -5   1  18    1.36    1.21
  -5   1  17    0.68    0.69
  -5   1  17    1.08    1.62
  -5   1  17    1.62    1.78
  -5   1  16   42.52    5.51
  -5   1  16   27.09    5.23
  -5   1  16   31.75    4.13
  -5   1  15   42.92    5.68
  -5   1  15   36.04    4.27
  -5   1  14   21.80    4.20
  -5   1  14   21.04    3.09
  -5   1  13  152.61   16.02
  -5   1  13  129.74   14.53
  -5   1  12   15.75    2.62
  -5   1  12   20.99    3.91
   5  -1 -12   21.71    3.22
  -5   1  11  168.01   18.09
   5  -1 -11  176.77   17.76
  -5   1  11  189.07   17.89
  -5   1  11  139.46   16.81
  -5   1  10    0.10    0.69
  -5   1  10    0.46    1.31
   5  -1 -10    0.61    1.06
  -5   1  10    0.93    1.33
  -5   1   9    7.60    1.51
   5  -1  -9   11.05    2.34
  -5   1   9   10.91    2.20
  -5   1   8    0.08    0.50
  -5   1   8    0.16    0.98
  -5   1   7    1.73    1.99
   5  -1  -7    1.63    0.69
   5  -1  -7    3.55    1.32
   5  -1  -7    2.65    0.69
  -5   1   7    4.23    2.02
   5  -1  -6  472.36   53.26
  -5   1   6  549.89   54.54
   5  -1  -6  481.08   53.55
  -5   1   6  517.46   54.96
   5  -1  -6  534.11   53.37
  -5   1   6  619.81   55.27
  -5   1   5  112.65   12.46
   5  -1  -5   91.86   11.70
  -5   1   5   99.92   13.00
   5  -1  -5  101.29   11.71
  -5   1   5  101.89   12.69
  -5   1   4  269.93   27.69
   5  -1  -4  254.15   27.33
  -5   1   4  246.23   28.43
   5  -1  -4  252.37   27.22
  -5   1   3  200.08   20.39
   5  -1  -3  174.62   20.14
  -5   1   3  180.40   21.24
   5  -1  -3  184.61   20.15
  -5   1   2  199.05   20.98
   5  -1  -2  187.97   21.13
  -5   1   1 1055.96  102.26
  -5   1   1  968.99  103.62
   5  -1  -1  929.20  102.72
   5  -1  -1 1055.90  102.61
  -5   1   0   11.58    2.16
  -5   1   0   12.90    3.33
   5  -1   0    8.71    2.22
   5  -1   1    4.16    2.89
  -5   1  -1    3.19    1.12
  -5   1  -1    3.07    2.04
   5  -1   1    6.97    1.87
  -5   1  -2    0.31    0.97
  -5   1  -2    2.20    1.47
   5  -1   2   -0.53    2.70
  -5   1  -2    0.31    0.53
  -5   1  -2    2.38    2.13
   5  -1   2    0.65    0.62
   5  -1   2    0.56    1.09
   5  -1   2    1.09    1.10
   5  -1   3  133.68   16.76
   5  -1   3  207.59   20.60
   5  -1   3  173.64   15.84
  -5   1  -3  160.91   18.52
   5  -1   3  182.78   17.21
   5  -1   3  147.85   15.87
   5  -1   3  154.60   16.89
   5  -1   3  116.27   16.08
   5  -1   4  116.78   15.16
   5  -1   4  151.14   14.33
   5  -1   4  151.22   15.60
   5  -1   4  119.96   14.62
   5  -1   5   39.27    5.59
   5  -1   5   41.98    5.77
   5  -1   5   35.31    4.93
   5  -1   6    0.50    1.13
   5  -1   6    0.26    1.27
   5  -1   7   15.82    3.09
   5  -1   7   19.25    3.75
   5  -1   7   26.08    5.05
   5  -1   8  135.49   16.05
   5  -1   8  159.83   17.47
   5  -1   8  163.70   16.77
   5  -1   8  121.06   15.19
   5  -1   9   30.35    5.08
   5  -1   9   31.29    5.32
   5  -1   9   28.98    4.55
   5  -1  10  151.12   17.67
   5  -1  10  179.81   18.46
   5  -1  10  143.51   16.99
   5  -1  11    6.16    2.43
   5  -1  11   12.79    3.42
   5  -1  11    7.80    2.21
   5  -1  12   14.29    3.17
   5  -1  12   16.20    3.66
   5  -1  12   14.25    2.86
   5  -1  13   48.27    6.54
   5  -1  13   50.56    6.78
   5  -1  14    0.49    0.84
   5  -1  14   -0.19    1.14
  -5   0  19    4.76    1.31
  -5   0  19    3.62    1.04
  -5   0  18   61.12    7.43
  -5   0  18   59.39    7.48
  -5   0  17   12.12    2.77
  -5   0  17   11.43    2.96
  -5   0  16    1.00    1.76
  -5   0  16   -0.96    2.03
  -5   0  16    0.65    1.21
  -5   0  15   36.32    5.42
  -5   0  15   23.47    5.41
  -5   0  15   40.56    5.10
  -5   0  14    9.47    2.77
  -5   0  13   -0.53    1.45
  -5   0  12    0.25    1.48
   5   0 -12    1.09    0.98
  -5   0  11  278.74   33.17
   5   0 -11  320.51   33.10
  -5   0  11  350.51   33.33
  -5   0  10    1.26    1.17
   5   0 -10    1.20    1.20
  -5   0  10    1.89    1.40
   5   0  -9  123.18   13.74
  -5   0   9  119.98   13.55
   5   0  -8    1.19    1.12
   5   0  -8    0.66    0.42
  -5   0   8    0.49    1.04
   5   0  -7    2.73    1.36
  -5   0   7    4.29    1.93
   5   0  -7    2.78    1.30
  -5   0   7    2.25    1.79
   5   0  -7    1.34    1.05
   5   0  -7    2.90    1.22
   5   0  -7    2.05    0.66
  -5   0   7    5.13    2.72
   5   0  -6   45.46    6.16
  -5   0   6   42.99    6.67
   5   0  -6   44.09    5.88
   5   0  -6   40.33    4.69
   5   0  -6   35.47    5.39
   5   0  -6   46.19    5.71
  -5   0   6   49.41    6.63
  -5   0   6   50.74    7.35
   5   0  -5   54.81    7.27
  -5   0   5   61.73    7.50
  -5   0   5   57.14    7.79
   5   0  -5   55.13    6.88
   5   0  -5   57.37    6.89
   5   0  -5   46.47    5.92
  -5   0   5   63.50    8.37
   5   0  -4  276.48   31.26
  -5   0   4  300.65   31.22
  -5   0   4  285.48   31.75
   5   0  -4  285.33   30.74
   5   0  -4  315.72   30.98
  -5   0   3   95.46   12.71
  -5   0   3  104.76   12.08
   5   0  -3  104.58   11.98
   5   0  -3  115.13   12.23
  -5   0   2  695.99   70.46
   5   0  -2  687.76   70.68
  -5   0   1   10.40    2.89
  -5   0   1   12.21    2.13
   5   0  -1   10.10    2.39
   5   0  -1   13.65    2.54
  -5   0   0  380.87   42.63
  -5   0   0  400.07   41.18
   5   0   0  421.29   41.86
  -5   0  -1  788.14   81.79
   5   0   1  891.76   80.96
   5   0   1  719.16   80.55
  -5   0  -2  239.41   26.68
   5   0   2  244.25   24.35
   5   0   2  257.66   25.53
   5   0   2  236.04   24.49
   5   0   2  211.91   25.32
   5   0   3   33.41    3.59
   5   0   3   37.61    4.72
  -5   0  -3   28.15    5.44
   5   0   3   30.18    3.71
   5   0   3   25.17    4.47
   5   0   3   25.38    3.91
   5   0   4    8.17    1.80
   5   0   4    9.08    2.47
   5   0   5   13.69    2.45
   5   0   6   96.16   11.11
   5   0   6  106.11   12.94
   5   0   6   91.70   11.52
   5   0   6   86.28   10.49
   5   0   7  219.07   25.52
   5   0   7  297.41   27.98
   5   0   7  283.73   26.59
   5   0   7  212.57   24.92
   5   0   8  242.11   26.64
   5   0   8  316.69   28.92
   5   0   8  280.16   27.60
   5   0   8  213.39   25.89
   5   0   9   40.37    6.23
   5   0   9   39.69    5.78
   5   0  10    7.39    2.16
   5   0  10    9.41    2.66
   5   0  10   10.66    3.34
   5   0  11    1.28    1.43
   5   0  11    2.51    1.49
   5   0  11    4.20    2.46
   5   0  12   -0.65    3.16
   5   0  12   -0.28    1.76
   5   0  12   -0.32    1.19
   5   0  13    1.06    2.86
   5   0  13    2.05    1.61
   5   0  13    1.80    1.20
   5   0  14    7.47    3.20
   5   0  14    2.94    1.21
   5   0  15    1.50    1.37
  -5  -1  19   32.62    4.26
  -5  -1  19   38.67    4.56
  -5  -1  18   75.16    8.66
  -5  -1  18   71.02    8.97
  -5  -1  17    2.76    1.74
  -5  -1  17    1.67    2.10
  -5  -1  17    3.53    1.45
  -5  -1  16   76.95    8.68
  -5  -1  16   77.77    8.24
  -5  -1  15   41.82    5.18
  -5  -1  15   15.26    4.59
  -5  -1  14   96.92   11.73
  -5  -1  13   47.74    7.07
   5   1 -13   58.25    6.72
  -5  -1  12  119.30   14.92
   5   1 -12  145.01   14.83
  -5  -1  11  106.44   14.14
   5   1 -11  137.07   14.35
  -5  -1  11  144.31   14.61
  -5  -1  10    4.20    1.67
   5   1 -10    8.29    2.11
  -5  -1  10    5.86    1.95
  -5  -1   9  178.12   22.30
   5   1  -9  238.41   22.91
  -5  -1   9  235.28   22.77
   5   1  -8   93.81    9.61
   5   1  -8   92.11   10.72
  -5  -1   8   84.84   10.40
  -5  -1   7  217.61   25.52
   5   1  -7  240.11   23.37
   5   1  -7  200.75   24.49
   5   1  -7  240.62   24.42
   5   1  -7  218.01   24.34
   5   1  -6   32.61    5.11
   5   1  -6   28.85    3.35
  -5  -1   6   29.33    5.08
   5   1  -6   25.00    4.11
   5   1  -6   30.73    4.27
   5   1  -6   24.73    4.05
  -5  -1   6   33.71    5.86
  -5  -1   5  176.34   19.86
   5   1  -5  159.12   19.58
   5   1  -5  178.57   17.85
   5   1  -5  166.85   18.73
   5   1  -5  181.14   18.95
   5   1  -5  160.43   18.62
  -5  -1   5  196.30   20.95
   5   1  -4    0.63    1.05
  -5  -1   4    0.93    1.46
   5   1  -4   -0.34    0.64
   5   1  -4    0.84    0.97
   5   1  -4    1.19    1.07
   5   1  -4    0.06    0.46
   5   1  -3   24.69    4.17
  -5  -1   3   20.03    3.95
   5   1  -3   23.73    3.23
   5   1  -3   17.10    2.61
  -5  -1   2    0.31    1.36
   5   1  -2    0.37    0.61
   5   1  -2    0.40    0.98
   5   1  -2    0.32    0.47
  -5  -1   1  642.09   64.65
   5   1  -1  533.23   65.57
   5   1  -1  650.81   62.55
   5   1  -1  703.27   63.85
   5   1  -1  566.71   62.68
  -5  -1   0  542.19   57.89
   5   1   0  516.00   59.25
   5   1   0  581.84   55.81
   5   1   0  605.76   57.03
   5   1   0  531.72   55.97
   5   1   0  499.47   56.83
   5   1   1   46.57    4.78
   5   1   1   33.29    7.26
  -5  -1  -1   34.91    6.27
   5   1   1   48.61    5.84
   5   1   1   39.79    4.88
   5   1   1   38.20    5.76
  -5  -1  -2  125.34   15.67
   5   1   2  138.27   13.60
   5   1   2  142.42   14.73
   5   1   2  124.75   13.73
   5   1   2  135.30   17.59
   5   1   2  111.90   14.75
   5   1   3  252.38   25.11
   5   1   3  212.34   27.47
   5   1   3  245.66   29.26
   5   1   4  187.54   22.08
   5   1   4  155.18   19.82
   5   1   5    0.73    0.92
   5   1   5   -0.46    2.39
   5   1   5    0.31    1.66
   5   1   6  217.77   21.97
   5   1   6  218.73   20.77
   5   1   6  153.06   18.76
   5   1   7  260.57   25.40
   5   1   7  244.59   24.00
   5   1   7  182.92   22.03
   5   1   8   81.21    9.51
   5   1   8   55.81    7.52
   5   1   9  331.58   28.16
   5   1   9  215.43   25.69
   5   1  10   12.26    2.75
   5   1  10   25.80    6.97
   5   1  10   24.51    4.42
   5   1  11    9.31    4.81
   5   1  11    8.62    2.81
   5   1  11    5.74    1.80
   5   1  12  132.39   14.89
   5   1  12  122.01   12.01
   5   1  13    0.87    2.71
   5   1  13    2.93    1.43
   5   1  14   21.37    4.14
  -5  -2  19    7.23    1.82
  -5  -2  18    2.20    1.23
  -5  -2  18    2.32    1.66
  -5  -2  18    2.34    1.20
  -5  -2  17   85.54   10.36
  -5  -2  17   71.20   10.77
  -5  -2  17  109.60   10.52
  -5  -2  16   11.24    2.83
  -5  -2  16   17.39    3.10
  -5  -2  15   85.55   10.37
  -5  -2  14  103.13   10.24
  -5  -2  14   54.74   10.25
  -5  -2  13   11.27    2.83
   5   2 -13   17.56    2.81
  -5  -2  12   83.66   10.89
   5   2 -12  105.26   11.04
  -5  -2  11  136.60   16.44
   5   2 -11  169.55   16.84
   5   2 -10  379.01   39.52
   5   2  -9  132.75   13.71
   5   2  -9  131.80   14.88
   5   2  -8    1.49    1.22
   5   2  -8    0.41    1.27
   5   2  -8    2.76    0.74
  -5  -2   8    1.94    1.37
   5   2  -7   55.43    5.52
   5   2  -7   38.89    6.13
   5   2  -7   48.60    6.41
   5   2  -7   42.24    6.85
  -5  -2   7   51.40    6.26
   5   2  -6    1.29    1.11
   5   2  -6    1.09    1.36
   5   2  -6    2.41    0.72
  -5  -2   6    2.76    1.32
   5   2  -5  764.62   69.68
   5   2  -5  627.25   70.39
   5   2  -5  677.97   70.54
   5   2  -5  590.45   70.85
   5   2  -4    1.49    1.65
   5   2  -4    0.52    0.99
   5   2  -4    1.05    1.02
   5   2  -4    0.24    1.12
   5   2  -4    1.64    0.63
   5   2  -3   20.53    4.27
   5   2  -3   23.10    3.54
   5   2  -3   24.02    3.52
   5   2  -3   21.41    3.83
   5   2  -2    6.15    2.61
   5   2  -2    6.46    1.77
   5   2  -2    6.60    1.67
   5   2  -2    5.35    1.90
   5   2  -2    4.94    1.04
   5   2  -1    3.62    2.20
   5   2  -1    3.69    2.71
   5   2  -1    4.18    1.35
   5   2  -1    3.28    1.63
   5   2  -1    5.66    1.03
   5   2   0  391.48   38.89
   5   2   0  347.07   41.07
   5   2   0  332.45   42.12
   5   2   0  376.41   39.51
   5   2   0  442.19   40.14
   5   2   0  360.77   40.32
   5   2   1  103.45   10.54
   5   2   1   91.04   11.93
   5   2   1   89.95   13.75
   5   2   2  359.90   35.14
   5   2   2  287.68   37.43
   5   2   2  328.32   39.13
   5   2   3   20.97    2.56
   5   2   3   21.67    4.90
   5   2   3   20.09    5.80
   5   2   3   16.43    3.85
   5   2   4  104.80   14.26
   5   2   4  112.29   15.72
   5   2   4  107.33   13.26
   5   2   5  203.94   22.93
   5   2   5  195.43   24.39
   5   2   5  177.26   21.49
   5   2   6    5.52    3.50
   5   2   6    8.19    4.28
   5   2   6    9.07    2.48
   5   2   6    6.67    2.92
   5   2   7   62.20   11.57
   5   2   7   78.44    9.06
   5   2   7   65.00    9.73
   5   2   8  271.07   27.45
   5   2   8  260.28   22.42
   5   2   8  242.34   23.74
   5   2   9   -0.45    1.15
   5   2   9    0.72    3.39
   5   2   9    1.44    2.14
   5   2  10   30.60    7.01
   5   2  10   35.06    5.35
   5   2  10   23.62    3.61
   5   2  11    1.67    2.99
   5   2  11    0.54    1.60
   5   2  11    0.11    0.80
   5   2  12   -0.38    1.21
   5   2  12    0.43    2.33
   5   2  13   16.72    3.54
  -5  -3  19    0.76    1.16
  -5  -3  19    1.34    0.67
  -5  -3  18    0.37    1.04
  -5  -3  17    5.63    1.86
  -5  -3  16    0.31    2.42
  -5  -3  16    7.27    2.10
  -5  -3  15   28.30    5.68
  -5  -3  15   37.00    5.22
  -5  -3  14    2.57    2.47
  -5  -3  13    4.39    2.69
   5   3 -13    9.31    2.06
   5   3 -12  183.97   19.98
   5   3 -11  180.53   19.75
   5   3 -10   25.68    4.07
  -5  -3  10   30.54    4.41
   5   3 -10   24.91    3.07
   5   3  -9    9.36    2.40
   5   3  -9    5.45    2.47
   5   3  -9    8.40    1.33
  -5  -3   9    6.32    2.03
   5   3  -8    0.95    1.17
   5   3  -8    1.53    1.39
   5   3  -8    0.34    1.55
   5   3  -8    1.75    0.67
  -5  -3   8    0.18    1.13
   5   3  -7    0.69    1.16
   5   3  -7    0.64    1.21
   5   3  -7    0.32    1.41
   5   3  -7    1.01    0.62
  -5  -3   7    1.89    1.25
   5   3  -6    5.52    1.90
   5   3  -6    6.43    2.33
   5   3  -6    7.84    1.30
  -5  -3   6    6.70    1.79
   5   3  -5    0.62    1.62
   5   3  -5    1.08    1.40
   5   3  -5    1.78    1.23
   5   3  -5    0.59    1.35
   5   3  -5    1.28    0.63
  -5  -3   5    1.19    1.12
   5   3  -4   82.97    8.63
   5   3  -4   90.31    9.87
   5   3  -4   85.36    9.58
   5   3  -4   88.63   10.74
   5   3  -4   62.92    9.78
  -5  -3   4   74.03    9.04
   5   3  -3   12.11    1.78
   5   3  -3   13.53    3.62
   5   3  -3   11.35    2.53
   5   3  -3   13.64    2.54
   5   3  -3    7.59    2.55
  -5  -3   3   11.37    2.08
   5   3  -2  153.24   15.47
   5   3  -2  147.20   16.24
   5   3  -2  149.33   17.85
   5   3  -2  134.10   16.96
   5   3  -1    4.12    2.57
   5   3  -1    1.40    1.00
   5   3  -1    4.71    1.72
   5   3  -1    4.10    0.97
   5   3  -1    0.31    1.44
   5   3   0   74.57    7.53
   5   3   0   62.42    9.83
   5   3   0   61.24   10.50
   5   3   0   70.00    8.71
   5   3   0   62.16    8.09
   5   3   1  108.93   11.32
   5   3   1   84.62   14.24
   5   3   1  113.59   12.70
   5   3   2   15.01    2.13
   5   3   2   15.27    4.42
   5   3   2   15.96    5.09
   5   3   2   19.46    3.44
   5   3   2   14.39    3.72
   5   3   3   27.44    5.89
   5   3   3   20.78    5.96
   5   3   3   25.94    4.30
   5   3   3   24.49    4.89
   5   3   3   24.32    3.03
   5   3   4  171.60   22.41
   5   3   4  162.54   23.24
   5   3   4  206.91   20.97
   5   3   4  190.31   21.79
   5   3   5   17.97    6.00
   5   3   5   19.84    3.67
   5   3   5   18.97    4.51
   5   3   6  189.67   25.34
   5   3   6  208.75   22.20
   5   3   6  200.25   23.42
   5   3   7    0.71    3.36
   5   3   7    0.66    1.22
   5   3   7    2.77    2.30
   5   3   8    4.03    3.72
   5   3   8    2.60    2.32
   5   3   9  113.09   15.40
   5   3   9  109.37   13.60
   5   3  10   10.69    4.11
   5   3  10    7.63    2.53
   5   3  11   11.47    3.61
   5   3  11   15.72    2.82
  -5  -4  19   33.56    3.83
  -5  -4  19   27.04    3.44
  -5  -4  18   30.21    4.15
  -5  -4  18   24.33    3.55
  -5  -4  17   27.85    4.50
  -5  -4  17   28.51    4.10
  -5  -4  16    9.78    2.79
  -5  -4  16    7.38    2.21
  -5  -4  15   60.29    8.98
  -5  -4  15   73.55    8.61
  -5  -4  14    1.71    2.27
   5   4 -14    3.79    1.34
  -5  -4  13   21.55    5.19
   5   4 -13   45.27    5.14
  -5  -4  12    2.72    2.27
   5   4 -12    8.15    2.12
  -5  -4  11    7.08    2.86
   5   4 -11   22.47    3.38
   5   4 -10   22.57    3.96
   5   4 -10   30.53    3.06
  -5  -4   9    1.08    1.52
   5   4  -9    5.03    1.08
   5   4  -9    5.25    2.51
   5   4  -8   74.79    8.19
   5   4  -8   42.70    8.05
  -5  -4   8   54.98    7.44
   5   4  -8   65.13    6.76
   5   4  -7   16.31    2.11
   5   4  -7   11.65    2.87
   5   4  -7   10.93    2.78
   5   4  -7    9.53    3.15
  -5  -4   7   12.84    2.52
   5   4  -6  187.49   17.02
   5   4  -6  132.63   17.96
   5   4  -6  134.45   18.53
  -5  -4   6  159.19   17.55
   5   4  -5   77.48    7.07
   5   4  -5   55.02    7.98
   5   4  -5   59.82    7.85
   5   4  -5   52.87    8.40
  -5  -4   5   53.80    7.28
   5   4  -4  506.25   48.01
   5   4  -4  405.05   48.53
   5   4  -3   76.75    8.15
   5   4  -3   73.50    9.06
   5   4  -3   67.28    9.85
   5   4  -2    6.41    2.13
   5   4  -2    7.05    1.99
   5   4  -2    4.70    1.17
   5   4  -2    6.55    2.58
   5   4  -1  232.83   23.65
   5   4  -1  231.21   25.16
   5   4  -1  223.35   24.58
   5   4   0   86.56   10.79
   5   4   0   86.69   10.21
   5   4   0   73.47   11.24
   5   4   0   89.48    9.33
   5   4   1   10.98    4.48
   5   4   1   18.64    3.64
   5   4   1   15.85    4.10
   5   4   1   17.46    2.37
   5   4   2   47.80    9.02
   5   4   2   50.60    7.10
   5   4   2   52.37    5.74
   5   4   2   40.32    7.63
   5   4   3   99.45   16.26
   5   4   3  130.78   14.59
   5   4   3  110.06   15.29
   5   4   3  128.33   13.05
   5   4   4    1.34    1.70
   5   4   4    0.86    2.39
   5   4   4    0.67    3.05
   5   4   5    1.33    3.03
   5   4   5    1.51    1.60
   5   4   5    0.43    2.43
   5   4   6   -0.64    3.02
   5   4   6    1.12    1.33
   5   4   6    0.41    2.19
   5   4   7    0.59    2.68
   5   4   7   -0.75    1.96
   5   4   8   50.54    8.69
   5   4   8   57.66    7.98
   5   4   9    0.40    2.10
   5   4   9   -0.26    1.44
   5   4  10   34.55    4.70
  -5  -5  19    0.11    0.44
  -5  -5  18   23.82    3.44
  -5  -5  18   26.59    3.40
  -5  -5  17   26.11    3.92
  -5  -5  17   23.72    3.64
  -5  -5  16    7.51    2.37
  -5  -5  15   -0.26    1.60
  -5  -5  15    2.76    2.08
  -5  -5  14   18.51    3.84
   5   5 -14   19.02    3.05
  -5  -5  14   21.00    3.82
  -5  -5  13   -0.30    1.78
   5   5 -13    0.19    1.07
  -5  -5  12   19.95    4.40
   5   5 -12   34.99    4.60
  -5  -5  11   -0.29    1.57
   5   5 -11   -0.24    1.26
   5   5 -11    0.31    0.65
  -5  -5  10    0.82    1.47
   5   5 -10    1.02    1.62
   5   5 -10    2.12    0.92
   5   5  -9    5.71    2.21
   5   5  -9    4.67    2.53
   5   5  -9    9.29    1.60
   5   5  -8  108.24   12.33
   5   5  -8  117.31   11.06
   5   5  -7   49.85    9.08
   5   5  -7   77.36    7.87
   5   5  -6  407.39   53.20
   5   5  -6  537.86   53.37
   5   5  -6  409.82   53.72
   5   5  -6  584.80   52.07
   5   5  -5  374.05   39.01
   5   5  -5  280.31   39.47
   5   5  -5  398.35   37.79
   5   5  -4  335.19   39.74
   5   5  -4  428.39   39.66
   5   5  -4  353.71   40.52
   5   5  -3   30.89    4.93
   5   5  -3   22.43    4.95
   5   5  -3   36.02    4.03
   5   5  -2  174.23   20.35
   5   5  -2  183.51   19.90
   5   5  -1  355.51   40.53
   5   5  -1  354.90   39.88
   5   5  -1  344.47   41.23
   5   5  -1  416.12   39.01
   5   5   0  479.81   51.04
   5   5   0  428.81   50.24
   5   5   0  431.74   51.83
   5   5   0  535.55   49.46
   5   5   1    1.51    1.34
   5   5   1    2.47    1.99
   5   5   1    0.92    2.27
   5   5   1    1.25    0.89
   5   5   2    6.01    2.42
   5   5   2    0.93    2.43
   5   5   2    2.89    1.06
   5   5   3   58.55    8.88
   5   5   3   67.81   10.23
   5   5   3   75.73    7.80
   5   5   4  206.44   23.48
   5   5   4  234.67   25.27
   5   5   5   42.02    7.10
   5   5   5   43.38    7.13
   5   5   6   37.66    6.29
   5   5   6   41.28    6.55
   5   5   7   50.61    7.29
   5   5   8   -0.23    1.24
  -5  -6  17    5.03    1.31
  -5  -6  17    7.57    1.63
  -5  -6  16    4.81    1.55
  -5  -6  16    6.51    1.80
  -5  -6  15    2.12    1.45
  -5  -6  15    6.11    1.84
  -5  -6  15    4.08    1.20
  -5  -6  14    8.11    2.27
   5   6 -14   10.26    2.00
  -5  -6  14   13.35    2.65
  -5  -6  14    9.30    2.08
  -5  -6  13   19.53    3.64
   5   6 -13   20.13    3.50
  -5  -6  13   25.35    3.95
  -5  -6  12    6.65    2.16
   5   6 -12    8.59    2.25
  -5  -6  12    9.00    2.45
   5   6 -11   86.17   10.38
   5   6 -11   93.79    9.15
  -5  -6  11   65.44    9.74
   5   6 -10   19.50    3.92
   5   6 -10   21.80    2.89
   5   6  -9   12.02    3.08
   5   6  -9    5.96    2.90
   5   6  -9   14.06    2.12
   5   6  -8   48.89    6.85
   5   6  -8   56.61    5.73
   5   6  -7   48.58    5.30
   5   6  -7   28.09    6.43
   5   6  -6   25.36    4.53
   5   6  -6   27.11    3.51
   5   6  -6   16.99    4.61
   5   6  -5   55.62    7.28
   5   6  -5   44.16    7.96
   5   6  -4    3.11    2.50
   5   6  -4    3.24    2.06
   5   6  -4    4.49    1.42
   5   6  -3  230.06   31.33
   5   6  -3  272.42   31.09
   5   6  -3  246.99   32.26
   5   6  -3  346.08   30.17
   5   6  -2   45.93    7.54
   5   6  -2   50.09    7.18
   5   6  -2   63.38    6.29
   5   6  -2   32.69    7.60
   5   6  -1   15.87    3.89
   5   6  -1   13.12    3.24
   5   6  -1   24.64    2.99
   5   6  -1   17.28    4.48
   5   6   0   13.35    3.53
   5   6   0   17.39    2.47
   5   6   0    9.14    3.90
   5   6   1    4.29    2.27
   5   6   1    3.79    2.72
   5   6   1    5.02    1.35
   5   6   2   11.74    2.98
   5   6   2   14.38    2.16
   5   6   2   11.42    3.85
   5   6   3    3.15    1.79
   5   6   3    4.28    2.62
   5   6   4   64.45    8.75
   5   6   4   43.92    7.57
   5   6   5    9.04    3.39
   5   6   5   10.91    3.15
   5   6   6   19.16    4.23
   5   6   6   31.37    4.61
   5   6   7   13.68    2.57
  -5  -7  17   -0.20    0.57
  -5  -7  16    0.20    0.88
  -5  -7  15    0.88    1.07
  -5  -7  15   -0.35    0.76
  -5  -7  14   15.93    2.81
  -5  -7  14   16.62    2.63
   5   7 -13    2.10    1.29
  -5  -7  13    1.58    1.33
  -5  -7  13    1.51    1.25
   5   7 -12   56.00    7.07
   5   7 -12   59.45    6.06
  -5  -7  12   45.14    6.62
   5   7 -11    6.96    2.25
  -5  -7  11    3.31    1.51
   5   7 -11    3.27    1.00
   5   7 -10   31.32    5.19
   5   7 -10   38.62    4.21
  -5  -7  10   27.78    4.39
   5   7  -9   79.43   10.41
   5   7  -9  100.84    9.30
  -5  -7   9   67.47    9.29
   5   7  -8    6.14    2.95
   5   7  -8    3.20    2.60
   5   7  -8    6.56    1.63
   5   7  -7   69.27    6.90
   5   7  -7   35.70    7.85
   5   7  -6   94.36   12.75
   5   7  -6  113.63   11.75
   5   7  -5   50.66    7.27
   5   7  -4   23.33    4.48
   5   7  -4   30.63    3.73
   5   7  -4   16.84    4.88
   5   7  -3    0.27    1.62
   5   7  -3    2.32    2.75
   5   7  -3    1.96    1.34
   5   7  -2  144.13   21.20
   5   7  -2  192.47   19.08
   5   7  -1   24.66    3.27
   5   7  -1   18.38    4.97
   5   7   0   17.36    2.52
   5   7   0   10.20    3.88
   5   7   1   27.64    3.43
   5   7   1   20.38    4.95
   5   7   2   55.55    5.93
   5   7   2   40.35    7.51
   5   7   3   55.07    7.54
   5   7   3   33.29    6.12
   5   7   4    4.28    2.92
   5   7   4    1.84    1.65
   5   7   5    2.81    2.21
   5   7   5    2.93    1.44
   5   7   6    3.74    1.23
  -5  -8  15    3.59    0.80
  -5  -8  15    3.96    0.87
  -5  -8  14   54.44    5.23
  -5  -8  14   36.49    4.76
  -5  -8  13    4.34    1.17
  -5  -8  13    5.15    1.51
   5   8 -12   54.31    6.11
  -5  -8  12   66.20    7.05
   5   8 -11   18.36    2.45
   5   8 -10   16.28    2.35
   5   8  -9   15.00    3.39
   5   8  -9   19.37    2.64
   5   8  -8   33.35    4.19
   5   8  -7    8.92    3.01
   5   8  -7   15.89    2.40
   5   8  -6   49.93    5.82
   5   8  -6   37.49    7.05
   5   8  -5    1.20    2.09
   5   8  -4    1.21    2.28
   5   8  -4    1.64    1.28
   5   8  -3   42.85    5.00
   5   8  -3   33.93    6.49
   5   8  -2   -0.39    2.07
   5   8  -2    0.20    0.99
   5   8  -1   23.04    3.11
   5   8  -1   22.53    4.71
   5   8   0   29.38    3.57
   5   8   0   24.52    4.89
   5   8   1    5.73    2.42
   5   8   1    8.52    1.47
   5   8   2    1.60    2.40
   5   8   2    0.23    1.49
   5   8   3    7.87    2.81
   5   8   3    5.53    1.62
   5   8   3    2.10    1.23
   5   8   4    5.04    2.16
   5   8   4    9.58    1.75
   5   8   5    6.86    1.23
  -5  -9  14    0.27    0.40
  -5  -9  13   23.31    3.02
  -5  -9  12   17.90    2.67
   5   9 -11   11.65    1.65
   5   9 -10   86.97    9.59
  -5  -9  10   98.26   10.16
   5   9  -9   55.39    5.97
  -5  -9   9   48.79    6.31
   5   9  -8    6.47    1.49
  -5  -9   8    6.74    1.79
   5   9  -7   62.63    6.94
  -5  -9   7   60.82    7.29
   5   9  -6   98.15   11.12
  -5  -9   6  113.79   11.55
   5   9  -5   -0.60    1.00
   5   9  -5   -0.31    1.90
   5   9  -5    1.83    1.10
  -5  -9   5    1.11    1.02
   5   9  -4    1.60    1.28
   5   9  -4    1.79    1.94
  -5  -9   4    2.21    1.10
   5   9  -4    4.03    1.23
   5   9  -3    1.54    1.35
   5   9  -3    0.56    1.75
   5   9  -3    1.62    1.04
   5   9  -2   50.92    6.15
   5   9  -2   54.04    5.68
   5   9  -2   37.74    6.52
   5   9  -1   81.69    9.88
   5   9  -1   72.23    8.39
   5   9  -1   75.06    7.86
   5   9  -1   62.66    8.77
   5   9   0    8.71    3.03
   5   9   0   10.65    2.05
   5   9   0    8.58    2.09
   5   9   0    8.89    1.39
   5   9   1    5.77    2.55
   5   9   2    2.34    1.61
   5   9   2    3.51    1.07
   5   9   3    0.38    0.54
  -5 -10  11    4.99    0.95
  -5 -10  10   10.87    1.69
   5  10  -9   11.83    1.76
  -5 -10   9   17.16    2.11
   5  10  -8   67.30    8.98
   5  10  -8   85.77    8.80
  -5 -10   8   96.63    9.03
   5  10  -7   36.04    4.40
   5  10  -7   29.60    3.64
  -5 -10   7   30.48    3.66
   5  10  -6    4.09    1.83
   5  10  -5   30.55    4.31
   5  10  -5   26.52    3.32
   5  10  -4   22.42    2.35
   5  10  -4   26.75    3.61
   5  10  -3    1.79    1.61
   5  10  -3    0.69    0.62
   5  10  -3    1.15    0.58
   5  10  -2   10.42    2.36
   5  10  -2    9.41    1.47
   5  10  -1   53.67    5.78
   6 -12   0    0.15    0.26
   6 -12   1    0.50    0.34
   6 -12   3    3.87    0.68
   6 -12   4   -0.11    0.27
  -6  11   4    9.37    1.26
   6 -11  -3   19.25    2.20
  -6  11   3   17.02    2.18
   6 -11  -2    0.67    0.54
  -6  11   2   -0.06    0.56
   6 -11  -1   14.08    1.94
  -6  11   1   13.59    1.89
   6 -11   0    4.16    0.98
  -6  11   0    3.29    0.90
  -6  11  -1   -0.39    0.63
   6 -11   1   -0.46    0.47
   6 -11   2   17.38    2.32
   6 -11   2   16.48    2.15
   6 -11   3    2.21    0.83
   6 -11   3    2.62    0.76
   6 -11   4   10.93    1.64
   6 -11   4   10.98    1.61
   6 -11   5   69.73    7.66
   6 -11   5   74.61    7.70
   6 -11   6    0.74    0.45
   6 -11   6    1.14    0.60
   6 -11   8   23.74    2.72
   6 -11   9    2.48    0.47
  -6  10   8    0.92    0.46
  -6  10   7   51.02    5.61
  -6  10   6   30.84    6.31
  -6  10   6   69.06    6.04
  -6  10   5    0.43    0.78
  -6  10   5   -0.81    1.64
   6 -10  -5    0.80    0.53
   6 -10  -4  105.30   10.42
  -6  10   4  110.89   10.69
   6 -10  -3    8.54    1.52
  -6  10   3    8.58    1.70
  -6  10   3    3.68    2.37
   6 -10  -2    5.19    1.27
  -6  10   2    2.78    2.37
   6 -10  -1   38.04    5.07
   6 -10  -1   47.95    4.99
   6 -10   0   34.12    4.41
   6 -10   0   36.27    4.22
   6 -10   1    0.53    0.70
   6 -10   2    4.55    1.32
   6 -10   2    5.96    1.32
   6 -10   3    0.70    0.97
   6 -10   3   -0.09    0.73
   6 -10   4    0.28    0.84
   6 -10   4    0.83    0.82
   6 -10   5    5.04    1.21
   6 -10   5    3.90    1.44
   6 -10   5    6.22    1.31
   6 -10   6    8.78    1.46
   6 -10   6    7.17    1.85
   6 -10   7    2.57    0.73
   6 -10   7    1.82    1.19
   6 -10   7    2.45    0.92
   6 -10   8   27.13    3.90
   6 -10   8   31.60    3.59
   6 -10   9   -0.33    0.89
   6 -10   9    0.17    0.46
   6 -10  10   55.71    6.92
   6 -10  10   66.57    6.61
   6 -10  11   -0.24    0.42
  -6   9  10    0.97    0.65
  -6   9   9    7.35    1.41
  -6   9   8   10.06    1.82
  -6   9   8   10.37    1.92
  -6   9   7   22.85    3.43
  -6   9   7   16.64    4.36
  -6   9   7   25.41    3.30
  -6   9   6    1.48    1.24
  -6   9   6    2.10    2.50
   6  -9  -6    1.07    0.69
   6  -9  -5    1.37    0.86
  -6   9   5    0.40    1.11
  -6   9   5   -1.37    2.65
   6  -9  -4   59.03    6.39
  -6   9   4   67.75    6.89
   6  -9  -3    2.99    1.19
   6  -9  -2   33.65    4.65
   6  -9  -2   40.11    4.53
   6  -9  -1    5.63    1.56
   6  -9  -1    5.64    1.35
   6  -9   0   78.30    8.72
   6  -9   1   44.87    6.63
   6  -9   1   70.26    6.77
   6  -9   2   44.04    6.68
   6  -9   2   53.65    6.11
   6  -9   2   49.96    5.91
   6  -9   3   28.45    4.75
   6  -9   3   31.09    4.12
   6  -9   3   32.61    4.09
   6  -9   4  138.08   16.31
   6  -9   4  147.73   15.60
   6  -9   4  149.66   15.60
   6  -9   5  110.15   13.39
   6  -9   5  122.32   12.70
   6  -9   6   17.64    2.46
   6  -9   6   16.72    2.57
   6  -9   6   15.26    3.08
   6  -9   7   12.46    2.67
   6  -9   7   12.33    1.86
   6  -9   7   13.32    2.15
   6  -9   8    3.92    1.61
   6  -9   8    5.13    1.19
   6  -9   9   -0.31    1.23
   6  -9   9    0.32    0.69
   6  -9   9    0.55    0.65
   6  -9  10    6.03    1.63
   6  -9  10    4.85    1.17
   6  -9  10    6.20    1.09
   6  -9  11    9.03    1.13
   6  -9  11    7.65    1.34
  -6   8  12   12.52    1.76
  -6   8  11    5.75    1.33
  -6   8  11    5.80    1.36
  -6   8  10    1.68    1.08
  -6   8  10    0.31    1.03
  -6   8   9    6.61    1.63
  -6   8   9    3.81    1.78
  -6   8   9    0.80    1.60
  -6   8   8   15.62    2.52
  -6   8   8   12.46    2.81
  -6   8   8    7.22    2.79
  -6   8   8   12.45    4.15
  -6   8   7   15.06    4.32
  -6   8   7   21.00    5.65
   6  -8  -7   30.10    3.31
  -6   8   7   27.85    3.92
   6  -8  -6    0.10    0.78
  -6   8   6   -0.47    2.74
  -6   8   6    2.21    2.80
  -6   8   6    2.54    1.53
   6  -8  -5    3.37    1.22
  -6   8   5    0.46    2.64
  -6   8   5    1.13    2.69
   6  -8  -4   10.34    1.93
  -6   8   4    4.52    3.40
   6  -8  -3    7.43    1.81
   6  -8  -3    9.67    1.75
   6  -8  -2  116.76   13.16
   6  -8  -2  125.14   13.08
   6  -8  -1   12.54    2.45
   6  -8  -1   16.19    2.48
   6  -8   0    0.13    0.89
   6  -8   1    6.59    1.89
   6  -8   1   11.53    2.93
   6  -8   1    9.61    1.87
   6  -8   2   55.48    7.98
   6  -8   2   57.25    7.04
   6  -8   2   64.10    7.04
   6  -8   3    5.98    1.68
   6  -8   3    7.55    2.38
   6  -8   3    6.84    1.72
   6  -8   4   -0.38    0.98
   6  -8   4   -0.25    1.47
   6  -8   5    0.36    0.87
   6  -8   5   -0.24    1.28
   6  -8   5    0.76    1.09
   6  -8   6    2.86    1.09
   6  -8   6    4.31    1.90
   6  -8   6    1.72    1.16
   6  -8   7    0.53    0.69
   6  -8   7    0.64    1.39
   6  -8   7    1.46    1.22
   6  -8   7    0.70    0.95
   6  -8   8    3.69    1.60
   6  -8   8    3.21    1.15
   6  -8   9   11.25    2.40
   6  -8   9   11.63    1.89
   6  -8  10   55.52    7.15
   6  -8  10   61.15    6.52
   6  -8  10   58.78    7.19
   6  -8  11    0.99    1.03
   6  -8  11    0.51    0.43
   6  -8  11    2.00    1.19
   6  -8  12   25.42    3.46
   6  -8  12   26.68    3.51
   6  -8  13    2.54    0.80
   6  -8  13    3.37    0.84
  -6   7  14    7.71    1.19
  -6   7  13   11.93    2.05
  -6   7  12    9.28    2.13
  -6   7  11   66.93    6.61
   6  -7 -11   60.50    5.95
  -6   7  10    3.84    2.08
  -6   7  10    2.71    2.12
  -6   7   9   13.16    3.94
  -6   7   9   17.47    5.21
  -6   7   8    0.40    1.88
  -6   7   8   -0.58    2.94
   6  -7  -7    5.96    1.33
  -6   7   7    4.46    3.57
  -6   7   7    4.19    3.08
  -6   7   6  150.61   20.54
   6  -7  -6  226.15   17.78
  -6   7   5    8.40    4.64
  -6   7   5   14.62    5.03
   6  -7  -5   25.35    3.18
   6  -7  -4   63.00    6.22
   6  -7  -4   71.75    6.14
   6  -7  -3   98.67   11.65
   6  -7  -3  112.94   11.61
   6  -7  -2   67.54    8.26
   6  -7  -2   76.84    8.26
   6  -7  -1    7.02    1.80
   6  -7  -1    7.26    2.68
   6  -7  -1    9.71    1.86
   6  -7   0    6.37    2.56
   6  -7   0    6.07    1.56
   6  -7   1  128.27   14.22
   6  -7   1  110.38   12.79
   6  -7   1  121.16   12.85
   6  -7   2   60.53    8.37
   6  -7   2   60.84    7.36
   6  -7   2   66.78    7.40
   6  -7   3  189.34   20.81
   6  -7   3  185.68   19.73
   6  -7   4   28.83    4.91
   6  -7   4   31.68    4.07
   6  -7   4   30.55    4.07
   6  -7   5  297.12   29.78
   6  -7   5  304.26   29.87
   6  -7   5  255.37   30.23
   6  -7   6  333.00   34.15
   6  -7   6  353.91   34.41
   6  -7   6  305.19   34.89
   6  -7   7   11.43    2.86
   6  -7   7   13.59    1.94
   6  -7   7    5.13    2.72
   6  -7   7    9.68    2.61
   6  -7   7   13.71    2.20
   6  -7   8   11.59    3.40
   6  -7   8   16.37    3.14
   6  -7   8   12.18    2.84
   6  -7   8   14.00    2.26
   6  -7   9    2.00    2.17
   6  -7   9    0.82    1.40
   6  -7   9   -0.23    1.34
   6  -7   9    2.02    0.90
   6  -7  10    5.73    2.48
   6  -7  10    7.06    2.12
   6  -7  10    8.13    1.44
   6  -7  10   10.82    2.49
   6  -7  11   10.30    2.73
   6  -7  11    9.38    2.12
   6  -7  11   10.88    2.41
   6  -7  12    2.12    1.05
   6  -7  12    3.44    1.50
   6  -7  13    1.32    0.80
   6  -7  13    0.13    0.81
   6  -7  14    1.34    0.64
  -6   6  15    9.85    1.85
  -6   6  15   15.95    1.83
  -6   6  14   25.57    3.52
  -6   6  14   21.16    2.95
  -6   6  13   26.34    4.21
  -6   6  13   27.05    3.60
  -6   6  12    0.63    1.14
  -6   6  12    1.40    1.85
  -6   6  12   -1.31    1.90
  -6   6  11    7.28    1.96
  -6   6  11    8.02    2.74
  -6   6  11    6.49    2.78
  -6   6  10   17.38    2.75
  -6   6  10   13.20    3.41
  -6   6   9   -0.16    1.19
  -6   6   9   -0.85    2.01
  -6   6   9    1.79    3.38
  -6   6   8    1.22    3.36
  -6   6   8    0.42    1.91
  -6   6   8   -0.60    2.84
  -6   6   8    2.38    1.60
  -6   6   7   23.06    8.63
  -6   6   7   55.26   10.17
  -6   6   6    4.53    3.98
  -6   6   6   10.69    4.26
   6  -6  -5  105.58   10.26
   6  -6  -5  117.04   10.19
   6  -6  -4   12.76    2.22
   6  -6  -4   16.25    2.25
   6  -6  -3  111.64   13.11
   6  -6  -3  132.56   13.19
   6  -6  -2   51.54    6.39
   6  -6  -2   56.53    6.42
   6  -6  -1   20.35    4.13
   6  -6  -1   25.64    3.42
   6  -6   0    8.08    1.80
   6  -6   0    9.57    2.70
   6  -6   0    9.57    1.82
   6  -6   1  309.65   33.42
   6  -6   1  293.89   32.22
   6  -6   1  336.26   32.33
   6  -6   2  211.57   25.08
   6  -6   2  242.23   24.18
   6  -6   3   46.68    5.37
   6  -6   3   39.90    5.24
   6  -6   4   30.45    3.95
   6  -6   4   30.72    4.03
   6  -6   4   28.07    4.45
   6  -6   5  975.15  103.69
   6  -6   5 1086.40  102.71
   6  -6   5 1024.02  102.77
   6  -6   5  936.63  103.44
   6  -6   6   23.47    3.90
   6  -6   6   19.99    2.95
   6  -6   6   21.99    3.17
   6  -6   6   24.31    4.00
   6  -6   7  219.18   24.60
   6  -6   7  237.45   23.83
   6  -6   7  220.27   24.80
   6  -6   8   18.82    3.55
   6  -6   8   21.53    2.99
   6  -6   8   21.14    3.95
   6  -6   9   21.92    3.77
   6  -6   9   23.71    3.09
   6  -6   9   20.49    4.02
   6  -6  10   31.33    4.48
   6  -6  10   29.59    3.63
   6  -6  10   30.02    4.92
   6  -6  11    5.49    1.76
   6  -6  11    3.72    1.85
   6  -6  12    2.44    1.99
   6  -6  12    1.55    1.19
   6  -6  12    1.21    1.36
   6  -6  13   13.13    2.89
   6  -6  13   16.78    2.43
   6  -6  13   21.13    3.09
   6  -6  14    7.20    1.57
  -6   5  16  103.88    9.87
  -6   5  16   83.72    9.28
  -6   5  15    5.60    1.29
  -6   5  15    6.62    1.91
  -6   5  14    0.11    0.87
  -6   5  14   -0.21    1.53
  -6   5  13   11.70    2.19
  -6   5  13   13.04    3.11
  -6   5  12   26.83    4.46
   6  -5 -12   24.84    3.52
  -6   5  12   23.98    3.27
  -6   5  11   -0.30    1.19
  -6   5  11   -0.30    1.82
  -6   5  11    0.43    1.96
  -6   5  10    0.94    1.32
  -6   5  10   -0.43    1.91
  -6   5   9   32.04    7.30
  -6   5   9   47.29    8.93
  -6   5   8    2.10    1.39
  -6   5   8    0.56    2.24
   6  -5  -8    1.94    0.83
  -6   5   7  102.84   16.34
   6  -5  -7  139.95   14.07
  -6   5   6   21.05    6.83
   6  -5  -6   54.43    5.54
   6  -5  -5   33.52    4.54
   6  -5  -5   40.58    4.58
   6  -5  -4   21.66    3.30
   6  -5  -4   28.93    3.43
   6  -5  -3   24.79    3.39
   6  -5  -3   24.81    3.34
   6  -5  -2    2.19    1.85
   6  -5  -2    1.77    1.03
   6  -5  -2    2.85    1.01
   6  -5  -1  156.28   19.80
   6  -5  -1  190.86   18.87
   6  -5   0  100.82   11.28
   6  -5   0  106.75   11.34
   6  -5   1  549.29   55.72
   6  -5   2  674.40   69.53
   6  -5   2  676.83   68.45
   6  -5   2  677.88   68.49
   6  -5   3   80.57   11.48
   6  -5   3   98.95   10.97
   6  -5   3   88.82    9.88
   6  -5   3   92.40    9.97
   6  -5   3   87.87   10.54
   6  -5   4   57.43    7.22
   6  -5   4   58.30    6.35
   6  -5   4   55.39    6.37
   6  -5   4   49.16    6.93
   6  -5   4   43.33    7.62
   6  -5   5   94.58   10.99
   6  -5   5   93.45    9.98
   6  -5   5   93.57   10.11
   6  -5   5   91.95   10.99
   6  -5   5   73.49   11.40
   6  -5   6    8.84    3.14
   6  -5   6    9.50    3.67
   6  -5   6    8.70    2.40
   6  -5   6    9.52    2.69
   6  -5   6    9.38    1.89
   6  -5   6   11.28    1.79
   6  -5   7   21.34    4.67
   6  -5   7   23.59    4.03
   6  -5   7   29.47    3.57
   6  -5   7   15.45    4.95
   6  -5   7   29.65    4.58
   6  -5   8   29.76    5.87
   6  -5   8   36.08    5.25
   6  -5   8   32.91    6.80
   6  -5   8   39.66    4.58
   6  -5   8   37.59    5.79
   6  -5   9   25.64    5.25
   6  -5   9   30.50    6.32
   6  -5   9   33.25    4.85
   6  -5   9   34.10    4.02
   6  -5   9   33.34    5.38
   6  -5  10   94.61   10.69
   6  -5  10   97.97   12.82
   6  -5  10   97.38   11.44
   6  -5  10   77.45   11.31
   6  -5  11    8.34    2.74
   6  -5  11    9.92    3.48
   6  -5  11    8.66    2.07
   6  -5  11    9.61    2.68
   6  -5  12   45.80    5.71
   6  -5  12   43.19    7.04
   6  -5  12   54.64    6.64
   6  -5  12   44.29    6.49
   6  -5  13   13.68    2.09
   6  -5  13   15.28    2.87
   6  -5  13   13.59    2.89
   6  -5  14    1.59    1.17
  -6   4  17   32.72    4.08
  -6   4  16    0.50    1.31
  -6   4  16    0.29    0.69
  -6   4  15   42.18    5.41
  -6   4  15   32.61    4.29
  -6   4  14    4.56    1.39
  -6   4  14    4.41    2.44
  -6   4  13   74.44    8.50
  -6   4  12   18.58    3.01
   6  -4 -12   18.58    3.28
  -6   4  11   17.08    2.77
  -6   4  11   11.86    3.92
  -6   4  10   14.81    4.54
  -6   4  10   35.88    4.15
  -6   4   9    2.06    1.32
  -6   4   8    2.76    1.29
  -6   4   8    3.12    1.44
   6  -4  -8    2.68    0.86
   6  -4  -7    0.85    0.75
   6  -4  -6  144.30   15.42
   6  -4  -6  148.37   15.40
   6  -4  -5  127.31   13.93
   6  -4  -5  135.14   13.92
   6  -4  -4  147.36   16.24
   6  -4  -4  162.05   16.28
   6  -4  -3   22.20    3.17
   6  -4  -3   25.56    3.23
   6  -4  -2  175.82   19.15
   6  -4  -2  192.24   19.23
   6  -4  -1   37.84    5.89
   6  -4  -1   45.77    5.20
   6  -4   0  275.83   29.92
   6  -4   0  283.90   28.93
   6  -4   1   31.32    4.95
   6  -4   1   33.19    4.21
   6  -4   1   36.52    4.30
   6  -4   2   53.53    9.62
   6  -4   2   56.84    7.62
   6  -4   2   60.97    6.80
   6  -4   2   63.97    6.91
   6  -4   2   52.57    8.19
   6  -4   3    4.01    1.17
   6  -4   3    3.21    2.12
   6  -4   3    6.99    3.41
   6  -4   3    5.15    1.80
   6  -4   3    4.70    1.68
   6  -4   3    4.82    1.29
   6  -4   4  509.19   55.18
   6  -4   4  502.74   52.27
   6  -4   4  520.88   51.36
   6  -4   4  527.85   51.46
   6  -4   4  481.58   52.35
   6  -4   4  446.64   52.88
   6  -4   5  695.32   76.42
   6  -4   5  710.57   73.58
   6  -4   5  760.27   72.66
   6  -4   5  749.31   72.81
   6  -4   5  664.89   73.76
   6  -4   5  624.12   74.22
   6  -4   6  705.06   73.33
   6  -4   6  676.24   70.09
   6  -4   6  738.91   69.36
   6  -4   6  664.67   70.52
   6  -4   6  584.46   70.67
   6  -4   7  493.09   53.97
   6  -4   7  482.87   50.74
   6  -4   7  528.87   50.00
   6  -4   7  474.75   51.30
   6  -4   7  426.14   51.41
   6  -4   8   73.83   11.61
   6  -4   8   69.63    8.74
   6  -4   8   74.83    8.03
   6  -4   8   72.17    9.42
   6  -4   8   65.20    9.52
   6  -4   9  144.56   19.57
   6  -4   9  162.48   16.66
   6  -4   9  155.22   17.49
   6  -4   9  129.95   17.29
   6  -4  10   10.81    3.13
   6  -4  10    5.90    3.70
   6  -4  10    9.62    2.20
   6  -4  10   11.02    2.98
   6  -4  11   14.91    3.41
   6  -4  11   16.14    4.86
   6  -4  11   12.99    2.40
   6  -4  11   13.29    3.20
   6  -4  12    6.29    2.34
   6  -4  12    7.38    3.47
   6  -4  13   -1.15    1.47
   6  -4  13   -0.36    1.97
   6  -4  14   60.30    8.32
   6  -4  14   76.67    8.14
   6  -4  14   67.72    7.84
  -6   3  16   11.00    2.64
  -6   3  16   18.82    2.36
  -6   3  15   -0.10    0.86
  -6   3  15    2.11    2.10
  -6   3  15   -0.25    1.51
  -6   3  14    2.38    1.18
  -6   3  14    1.05    1.85
  -6   3  13    7.98    1.82
  -6   3  13    9.02    2.93
   6  -3 -13    8.65    1.96
  -6   3  12    0.67    0.99
  -6   3  12    0.29    1.89
   6  -3 -12   -0.41    1.11
  -6   3  11    0.40    0.96
  -6   3  11    1.77    2.24
   6  -3 -11    0.94    1.30
  -6   3  10  247.01   22.30
  -6   3  10  182.74   21.44
  -6   3   9   -0.13    0.91
  -6   3   9    1.36    1.39
   6  -3  -8    8.72    1.48
   6  -3  -7   74.94    7.92
   6  -3  -7   69.42    7.94
   6  -3  -6    0.67    0.66
   6  -3  -6   -0.09    0.60
   6  -3  -5   46.35    5.47
   6  -3  -5   48.71    5.53
   6  -3  -4    3.64    1.04
   6  -3  -4    3.16    0.99
   6  -3  -3   25.80    3.28
   6  -3  -3   24.35    3.27
   6  -3  -2    8.94    2.28
   6  -3  -2    9.82    1.71
   6  -3  -1   91.44   11.25
   6  -3  -1   99.01   10.44
   6  -3   0    6.76    1.33
   6  -3   0    4.67    1.82
   6  -3   0    5.21    1.27
   6  -3   1  115.30   15.03
   6  -3   1   94.54   11.61
   6  -3   1  106.41   10.89
   6  -3   1   97.33   10.90
   6  -3   2   28.57    5.02
   6  -3   2   30.45    6.76
   6  -3   2   27.79    4.39
   6  -3   2   32.57    3.83
   6  -3   2   30.03    3.84
   6  -3   2   31.36    4.55
   6  -3   3    6.53    2.38
   6  -3   3    3.73    3.65
   6  -3   3    4.90    1.66
   6  -3   3    4.03    1.74
   6  -3   3    5.86    1.37
   6  -3   3    6.25    1.27
   6  -3   4    4.23    2.27
   6  -3   4    1.90    2.69
   6  -3   4    3.93    1.58
   6  -3   4    6.60    2.10
   6  -3   4    5.51    1.29
   6  -3   4    3.79    1.04
   6  -3   5  153.65   19.58
   6  -3   5  133.49   16.12
   6  -3   5  152.06   15.40
   6  -3   5  155.91   15.63
   6  -3   5  148.62   16.81
   6  -3   5  128.66   16.85
   6  -3   6   61.45   10.41
   6  -3   6   55.54    7.36
   6  -3   6   63.17    6.82
   6  -3   6   61.95    8.13
   6  -3   6   50.93    8.01
   6  -3   7    1.28    1.96
   6  -3   7    6.17    4.07
   6  -3   7    1.37    1.25
   6  -3   7    1.88    0.90
   6  -3   7    1.51    1.76
   6  -3   8   16.78    3.98
   6  -3   8   21.54    6.09
   6  -3   8   20.94    3.32
   6  -3   8   19.18    4.10
   6  -3   9   -0.32    1.83
   6  -3   9   -0.69    3.26
   6  -3   9    0.36    0.93
   6  -3   9    1.59    2.13
   6  -3  10   46.77    9.14
   6  -3  10   43.62    6.66
   6  -3  11    5.95    2.37
   6  -3  11    6.66    4.02
   6  -3  12    6.14    2.31
   6  -3  12   10.45    4.08
   6  -3  12   15.99    3.28
   6  -3  13    9.84    2.41
   6  -3  13   13.28    3.94
   6  -3  13   15.34    2.95
   6  -3  14    1.12    1.74
   6  -3  14    1.41    0.88
   6  -3  14    1.63    1.22
  -6   2  18    2.04    1.08
  -6   2  17    0.17    1.29
  -6   2  17    0.33    1.05
  -6   2  16    6.39    1.33
  -6   2  16    7.71    2.33
  -6   2  16    3.95    2.14
  -6   2  15   -0.10    0.76
  -6   2  15    0.74    1.75
  -6   2  14   23.09    4.19
  -6   2  14   19.19    2.87
  -6   2  13    6.59    1.56
  -6   2  13    8.03    2.83
   6  -2 -13    8.42    1.92
  -6   2  12    5.81    1.50
  -6   2  12    7.02    2.62
   6  -2 -12    8.39    2.14
  -6   2  11  160.39   20.05
   6  -2 -11  207.12   20.13
  -6   2  11  221.44   20.00
  -6   2  11  160.68   18.89
  -6   2  10    0.11    0.82
   6  -2 -10   -0.24    1.19
  -6   2  10    0.20    1.18
  -6   2   9  113.06   11.31
  -6   2   9   87.07   10.28
   6  -2  -8  114.64   11.52
  -6   2   8  102.41   11.70
   6  -2  -7    3.20    0.99
   6  -2  -7    3.66    0.92
   6  -2  -6   26.61    3.22
   6  -2  -6   24.23    3.27
   6  -2  -5  164.84   16.57
   6  -2  -5  152.54   16.60
   6  -2  -4    3.12    0.98
   6  -2  -4    3.42    0.96
  -6   2   3    9.01    2.44
   6  -2  -3    5.18    2.15
   6  -2  -3    6.75    1.37
   6  -2  -3    7.07    1.35
  -6   2   2    2.94    1.46
   6  -2  -2    2.37    1.60
   6  -2  -2    2.17    0.95
  -6   2   1   72.27    8.12
   6  -2  -1   46.37    6.97
   6  -2  -1   61.01    6.51
   6  -2  -1   57.21    6.55
   6  -2   0   48.39    9.04
   6  -2   0   37.91    5.94
   6  -2   0   54.44    5.56
   6  -2   0   47.80    5.57
   6  -2   1    4.83    2.06
   6  -2   1    9.70    4.20
   6  -2   1    4.15    1.46
   6  -2   1    3.80    1.53
   6  -2   1    4.54    1.14
   6  -2   1    5.10    1.14
   6  -2   2    0.53    1.34
   6  -2   2    1.94    2.84
   6  -2   2    1.79    1.12
   6  -2   2    0.66    1.22
   6  -2   2    2.35    0.94
   6  -2   2    1.82    0.80
   6  -2   3   26.08    4.87
   6  -2   3   28.30    4.42
   6  -2   3   35.72    3.98
   6  -2   3   32.60    4.06
   6  -2   3   33.30    4.94
   6  -2   4   11.79    3.04
   6  -2   4   10.76    4.69
   6  -2   4   13.09    1.93
   6  -2   4   13.87    2.57
   6  -2   4   14.28    2.14
   6  -2   4   10.83    2.77
   6  -2   5   54.88    9.93
   6  -2   5   47.72    6.63
   6  -2   5   59.40    6.31
   6  -2   5   71.08    7.89
   6  -2   5   41.10    7.18
   6  -2   6  101.88   15.07
   6  -2   6   96.47   11.14
   6  -2   6   98.15   12.09
   6  -2   6   98.78   12.12
   6  -2   7  231.84   26.10
   6  -2   7  215.12   22.67
   6  -2   7  178.15   22.15
   6  -2   8  268.77   26.81
   6  -2   8  259.73   29.02
   6  -2   8  239.28   25.48
   6  -2   8  189.88   24.80
   6  -2   9   80.75   10.40
   6  -2   9   89.48   13.29
   6  -2   9   64.98    9.42
   6  -2  10   18.38    3.91
   6  -2  10   27.24    6.91
   6  -2  11    0.48    1.50
   6  -2  11   -2.54    3.59
   6  -2  11    1.46    1.85
   6  -2  12   35.45    7.10
   6  -2  12   31.40    4.95
   6  -2  12   28.07    4.38
   6  -2  13   15.44    2.65
   6  -2  13   24.98    5.14
   6  -2  13   17.87    3.31
   6  -2  14    5.52    2.31
   6  -2  14    4.05    1.36
  -6   1  18   17.45    2.66
  -6   1  18   13.62    2.45
  -6   1  17    3.48    1.77
  -6   1  17    0.44    1.53
  -6   1  16   26.72    3.92
  -6   1  16   12.45    3.46
  -6   1  15    9.79    2.67
  -6   1  15   10.24    2.20
  -6   1  14   85.57   10.60
  -6   1  13   37.54    5.56
   6  -1 -13   41.83    5.05
  -6   1  13   31.85    4.30
  -6   1  12  326.08   34.52
   6  -1 -12  387.64   34.36
  -6   1  12  390.06   34.49
  -6   1  12  278.67   33.13
  -6   1  11    1.52    1.85
   6  -1 -11    0.68    1.19
  -6   1  11    1.93    1.49
   6  -1 -10 1046.65  109.17
  -6   1  10 1103.09  109.06
   6  -1  -9  235.08   26.26
  -6   1   9  252.83   26.08
   6  -1  -8   36.12    4.06
   6  -1  -8   31.32    5.00
   6  -1  -7    9.67    2.46
   6  -1  -7   10.83    1.65
   6  -1  -6   61.49    6.45
   6  -1  -6   53.84    6.55
   6  -1  -5   33.33    3.81
   6  -1  -5   29.20    3.89
  -6   1   4   43.24    5.96
   6  -1  -4   35.37    4.22
   6  -1  -4   29.80    5.36
   6  -1  -4   37.30    4.69
   6  -1  -4   36.10    4.38
  -6   1   3   46.06    6.33
   6  -1  -3   49.08    6.68
   6  -1  -3   42.41    4.92
   6  -1  -3   39.90    5.01
   6  -1  -2  252.47   25.58
   6  -1  -2  259.29   26.43
   6  -1  -2  241.01   25.68
   6  -1  -1  524.88   50.97
   6  -1  -1  476.21   51.61
   6  -1  -1  515.21   51.11
   6  -1  -1  471.53   51.77
   6  -1   0    0.66    2.89
   6  -1   0    0.17    0.80
   6  -1   0    0.49    0.90
   6  -1   0    0.21    1.02
   6  -1   0   -0.31    0.67
   6  -1   0   -0.08    0.60
   6  -1   1   54.34    9.21
   6  -1   1   35.74    5.33
   6  -1   1   49.30    5.00
   6  -1   1   41.05    5.04
   6  -1   1   38.77    5.78
   6  -1   2  287.51   31.22
   6  -1   2  271.73   26.26
   6  -1   2  202.38   27.05
   6  -1   2  269.91   26.45
   6  -1   2  244.62   27.41
   6  -1   3   94.32   13.94
   6  -1   3  100.80    9.72
   6  -1   3   91.66    9.86
   6  -1   3   74.33   10.70
   6  -1   3   76.78   10.63
   6  -1   4  305.64   35.68
   6  -1   4  324.67   30.88
   6  -1   4  319.55   31.12
   6  -1   4  281.00   32.34
   6  -1   4  234.52   31.83
   6  -1   5    2.38    1.67
   6  -1   5    8.07    4.46
   6  -1   5    3.29    1.92
   6  -1   6  445.25   40.64
   6  -1   6  520.05   43.93
   6  -1   6  456.13   38.94
   6  -1   6  365.92   37.99
   6  -1   7  424.39   38.33
   6  -1   7  423.69   41.09
   6  -1   7  362.14   35.81
   6  -1   8    4.62    2.07
   6  -1   8    5.51    3.25
   6  -1   8    5.41    4.28
   6  -1   8    2.26    1.57
   6  -1   9    2.59    1.88
   6  -1   9    0.77    1.96
   6  -1   9   -0.34    2.18
   6  -1   9   -0.37    1.28
   6  -1  10   79.45    9.39
   6  -1  10   58.39    8.17
   6  -1  11   12.73    2.76
   6  -1  11   24.69    4.18
   6  -1  12   73.98    9.31
   6  -1  13    2.41    1.37
   6  -1  14   13.24    2.02
  -6   0  18   88.04    9.37
  -6   0  18   76.81    9.55
  -6   0  17   46.12    5.44
  -6   0  17   30.56    5.44
  -6   0  16    7.47    2.31
  -6   0  16    5.12    2.60
  -6   0  16   10.27    2.11
  -6   0  15   35.33    5.27
  -6   0  14    1.73    1.55
   6   0 -14    3.03    1.22
  -6   0  13   35.62    5.48
   6   0 -13   38.13    5.12
  -6   0  12  187.80   22.58
   6   0 -12  209.31   22.53
  -6   0  12  234.15   22.91
  -6   0  11   27.87    4.90
   6   0 -11   39.97    5.24
  -6   0  11   35.60    5.12
  -6   0  10  187.08   23.13
   6   0 -10  239.86   23.63
  -6   0  10  231.58   23.47
   6   0  -9  120.25   12.36
   6   0  -9  111.01   13.59
  -6   0   9  119.94   13.48
   6   0  -8   66.04    7.17
   6   0  -8   66.53    8.37
  -6   0   8   66.98    8.18
   6   0  -7  231.53   23.12
   6   0  -7  208.59   24.22
   6   0  -6  271.62   27.72
   6   0  -5    2.71    1.19
   6   0  -5    2.95    1.39
   6   0  -5    0.76    0.79
   6   0  -5    1.73    0.75
   6   0  -4 1260.86  124.43
   6   0  -4 1350.15  125.21
   6   0  -4 1206.59  125.35
   6   0  -4 1167.47  124.62
   6   0  -3   87.80    9.68
   6   0  -3   78.18    9.71
   6   0  -2    0.89    1.10
   6   0  -2    0.54    0.68
   6   0  -2    1.13    0.64
   6   0  -1   24.60    3.05
   6   0  -1   21.62    3.52
   6   0  -1   24.86    3.26
   6   0  -1   24.44    3.99
   6   0   0    1.77    1.09
   6   0   0    1.62    0.83
   6   0   0    2.42    1.63
   6   0   0    1.36    0.75
   6   0   1   11.21    1.91
   6   0   1    8.66    2.51
   6   0   1   10.90    1.68
   6   0   2  324.65   31.87
   6   0   2  306.45   32.06
   6   0   2  291.02   33.24
   6   0   3    4.19    1.17
   6   0   3    5.54    2.20
   6   0   3    4.92    1.05
   6   0   4  215.15   23.87
   6   0   4  176.92   25.00
   6   0   4  198.84   22.22
   6   0   5   37.92    6.99
   6   0   5   50.54    9.28
   6   0   5   37.70    5.76
   6   0   5   26.80    4.28
   6   0   6   31.02    6.11
   6   0   6   32.93    7.41
   6   0   6   18.77    3.35
   6   0   7   90.80   11.29
   6   0   7   95.44   13.51
   6   0   7   61.86    8.22
   6   0   8   13.28    4.30
   6   0   8   17.11    5.99
   6   0   8   10.99    3.36
   6   0   8    8.47    2.20
   6   0   9  163.67   18.28
   6   0   9  147.83   14.33
   6   0  10    6.09    4.86
   6   0  10    4.24    1.79
   6   0  10    3.17    2.31
   6   0  11    3.53    3.65
   6   0  11    1.39    1.91
   6   0  12   24.70    5.72
   6   0  12   27.71    4.36
   6   0  13   45.32    6.71
   6   0  13   38.90    5.12
  -6  -1  19   -0.20    0.75
  -6  -1  18   -0.21    0.73
  -6  -1  18    0.19    1.24
  -6  -1  17    1.93    1.23
  -6  -1  17    0.50    1.72
  -6  -1  17    1.07    1.22
  -6  -1  16    9.76    2.20
  -6  -1  16    5.78    3.01
  -6  -1  16    9.14    2.22
  -6  -1  15    0.87    1.32
  -6  -1  14   90.75   11.33
   6   1 -14  101.14   10.93
  -6  -1  13   10.37    2.61
   6   1 -13   12.93    2.58
  -6  -1  12    0.65    1.17
   6   1 -12    1.07    1.27
  -6  -1  11   51.92    7.76
   6   1 -11   73.26    8.38
  -6  -1  11   77.41    8.54
  -6  -1  10   18.66    3.39
   6   1 -10   22.89    3.90
  -6  -1  10   24.92    3.97
   6   1  -9   15.84    2.04
   6   1  -9   15.23    3.04
  -6  -1   9   11.40    2.85
   6   1  -8   41.90    4.80
   6   1  -8   43.71    5.99
   6   1  -7    3.61    1.53
   6   1  -7    5.35    1.09
   6   1  -6    3.23    1.48
   6   1  -6    1.33    1.44
   6   1  -6    4.80    1.01
   6   1  -5   78.82    7.93
   6   1  -5   68.60    8.61
   6   1  -5   73.08    8.86
   6   1  -5   60.15    8.97
   6   1  -4   61.68    6.27
   6   1  -4   49.91    6.85
   6   1  -4   56.19    7.12
   6   1  -4   48.07    7.27
   6   1  -3    1.14    1.08
   6   1  -3    0.39    0.99
   6   1  -2    3.38    1.54
   6   1  -2    2.59    1.25
   6   1  -2    3.40    1.84
   6   1  -2    2.94    0.90
   6   1  -1   87.05    8.43
   6   1  -1   70.49    8.95
   6   1  -1   72.30    8.58
   6   1  -1   70.83    9.58
   6   1   0    0.68    2.87
   6   1   0    2.33    1.16
   6   1   0    1.49    0.92
   6   1   0    1.71    1.70
   6   1   0    1.86    0.79
   6   1   1    7.74    4.17
   6   1   1   11.71    2.92
   6   1   1    8.06    1.48
   6   1   2   68.31    7.18
   6   1   2   67.98    9.96
   6   1   2   63.89   11.26
   6   1   2   53.89    8.54
   6   1   3  121.22   16.39
   6   1   3  125.69   17.94
   6   1   3  133.54   13.39
   6   1   3  110.23   15.03
   6   1   4  265.88   30.48
   6   1   4  261.70   32.11
   6   1   5  180.81   22.38
   6   1   5  186.11   24.12
   6   1   6   87.74   13.52
   6   1   6  101.91   15.61
   6   1   6  108.58   12.98
   6   1   7   54.68    8.21
   6   1   7   58.49   10.02
   6   1   7   60.85    7.67
   6   1   7   32.71    5.05
   6   1   8  136.37   19.21
   6   1   8  152.74   15.84
   6   1   8  120.17   16.28
   6   1   9   89.35   13.62
   6   1   9   95.35   10.38
   6   1   9   74.45   11.03
   6   1  10   35.36    7.80
   6   1  10   37.05    5.83
   6   1  11   11.59    4.29
   6   1  11   18.65    3.46
   6   1  12   15.37    3.95
   6   1  12   12.07    2.50
  -6  -2  19   54.58    6.28
  -6  -2  18    0.30    0.87
  -6  -2  17    1.73    1.24
  -6  -2  16    5.62    2.49
  -6  -2  16    7.32    2.07
  -6  -2  15   34.43    5.90
  -6  -2  14    0.35    2.00
   6   2 -14    0.97    1.03
   6   2 -13    5.46    1.78
   6   2 -12  482.31   49.89
   6   2 -11   72.90    9.08
   6   2 -10   -0.24    1.23
   6   2 -10    0.53    0.56
   6   2  -9   46.00    5.14
   6   2  -9   41.59    6.21
  -6  -2   9   48.10    6.29
   6   2  -8   10.86    1.63
   6   2  -8    6.84    2.25
   6   2  -8    9.94    2.52
  -6  -2   8    8.27    2.28
   6   2  -7    1.37    1.32
   6   2  -7    3.56    1.85
   6   2  -7    2.60    0.84
  -6  -2   7    1.91    1.41
   6   2  -6   13.66    1.94
   6   2  -6   10.46    2.53
   6   2  -6   12.35    2.71
   6   2  -6   11.28    3.01
  -6  -2   6   11.99    2.49
   6   2  -5   71.64    7.53
   6   2  -5   68.84    9.42
   6   2  -5   66.52    8.46
   6   2  -5   70.23    8.54
   6   2  -5   57.80    8.79
   6   2  -4   55.98    8.59
   6   2  -4   57.92    7.58
   6   2  -4   64.51    7.67
   6   2  -4   60.43    8.21
   6   2  -3   50.92    5.55
   6   2  -3   45.73    7.55
   6   2  -3   47.52    6.46
   6   2  -3   46.70    6.32
   6   2  -3   46.31    6.92
   6   2  -2    3.46    2.74
   6   2  -2    2.06    1.49
   6   2  -2    2.15    1.34
   6   2  -2    0.62    1.59
   6   2  -2    2.05    0.86
   6   2  -1  136.70   13.42
   6   2  -1  114.83   15.81
   6   2  -1  117.52   14.02
   6   2  -1  120.60   15.03
   6   2   0   35.01    4.08
   6   2   0   28.65    6.31
   6   2   0   34.69    5.17
   6   2   0   35.13    4.75
   6   2   0   29.72    5.46
   6   2   0   34.88    7.68
   6   2   1    4.33    3.55
   6   2   1    3.09    1.69
   6   2   1    2.90    0.92
   6   2   1    3.17    2.02
   6   2   2  186.55   18.52
   6   2   2  144.50   21.10
   6   2   2  164.60   22.89
   6   2   2  199.43   20.18
   6   2   2  157.52   20.37
   6   2   3 1127.84  111.92
   6   2   3  949.60  115.03
   6   2   3  940.46  116.52
   6   2   3 1260.16  113.80
   6   2   4  218.78   26.98
   6   2   4  243.01   29.04
   6   2   4  290.91   25.61
   6   2   4  173.32   25.43
   6   2   5   50.33    8.56
   6   2   5   45.23    9.49
   6   2   5   50.82    6.85
   6   2   5   40.99    7.32
   6   2   6  114.84   18.07
   6   2   6  146.30   15.26
   6   2   6  115.52   15.75
   6   2   7    6.59    4.44
   6   2   7   10.46    2.69
   6   2   7    8.10    3.25
   6   2   8    8.12    4.76
   6   2   8    7.16    2.20
   6   2   8    9.68    3.18
   6   2   9    7.16    4.01
   6   2   9    8.91    2.96
   6   2  10   -0.49    2.79
   6   2  10   -0.53    1.63
   6   2  11   36.22    6.75
   6   2  11   48.45    5.91
  -6  -3  19    0.18    0.63
  -6  -3  18   -0.32    1.32
  -6  -3  18    0.10    0.92
  -6  -3  17    0.66    1.62
  -6  -3  17    0.72    1.21
  -6  -3  16   -1.08    1.88
  -6  -3  16   -0.18    1.51
  -6  -3  15   52.35    7.66
  -6  -3  14  152.32   24.30
   6   3 -14  288.53   24.11
  -6  -3  13  169.44   27.38
   6   3 -13  357.67   27.73
   6   3 -12    5.14    1.90
   6   3 -11    0.24    1.33
   6   3 -10   10.56    2.69
  -6  -3  10    6.26    2.37
   6   3 -10   10.83    1.59
   6   3  -9   47.40    5.21
   6   3  -9   47.21    6.48
   6   3  -9   42.28    6.97
  -6  -3   9   41.04    6.10
   6   3  -8    2.10    1.81
   6   3  -8    3.29    1.78
   6   3  -8    3.56    1.99
   6   3  -8    3.35    0.97
  -6  -3   8    2.46    1.69
   6   3  -7    7.05    2.23
   6   3  -7    4.58    2.28
   6   3  -7    7.14    1.31
  -6  -3   7    5.05    1.86
   6   3  -6  172.84   16.27
   6   3  -6  142.83   17.90
   6   3  -6  132.73   17.22
   6   3  -6  165.86   17.52
   6   3  -6  143.35   18.00
  -6  -3   6  146.88   16.89
   6   3  -5  252.16   23.13
   6   3  -5  221.67   25.26
   6   3  -5  206.53   24.18
   6   3  -5  218.80   24.15
   6   3  -5  179.20   24.57
  -6  -3   5  218.85   23.69
   6   3  -4  147.71   16.99
   6   3  -4  140.33   15.68
   6   3  -4  143.30   15.47
   6   3  -4  125.24   16.12
  -6  -3   4  129.85   14.83
   6   3  -3  526.17   47.52
   6   3  -3  456.99   50.24
   6   3  -3  488.47   48.91
   6   3  -3  462.27   48.46
   6   3  -3  399.17   49.17
  -6  -3   3  418.95   47.80
   6   3  -2  741.75   70.89
   6   3  -2  634.14   73.55
   6   3  -2  702.75   71.82
   6   3  -2  624.63   72.74
   6   3  -1    7.51    3.36
   6   3  -1    6.79    1.92
   6   3  -1    5.28    2.24
   6   3  -1    7.29    1.41
   6   3  -1    6.10    2.89
   6   3   0    7.81    3.63
   6   3   0    7.52    2.01
   6   3   0    7.04    2.41
   6   3   0    8.33    1.53
   6   3   0    7.11    2.93
   6   3   1  190.80   20.17
   6   3   1  170.96   24.28
   6   3   1  223.66   22.05
   6   3   2  228.33   31.81
   6   3   2  273.71   33.61
   6   3   2  315.44   30.80
   6   3   2  284.54   28.86
   6   3   3   18.58    5.28
   6   3   3   12.76    5.35
   6   3   3   23.09    3.96
   6   3   3    8.99    3.65
   6   3   3   15.96    2.20
   6   3   4   67.27   12.46
   6   3   4   89.00   10.32
   6   3   4   74.84   11.02
   6   3   5   93.87   14.67
   6   3   5  110.16   11.92
   6   3   5   79.67   12.31
   6   3   6   88.17   14.13
   6   3   6  104.44   11.53
   6   3   6   85.60   12.35
   6   3   7   20.11    5.77
   6   3   7   24.88    3.72
   6   3   7   14.85    4.18
   6   3   8   14.17    4.75
   6   3   8   14.68    3.58
   6   3   9   -0.44    2.28
   6   3   9   -0.53    1.57
   6   3  10    0.37    1.20
  -6  -4  18   16.20    2.60
  -6  -4  18   17.50    2.48
  -6  -4  17   22.39    3.68
  -6  -4  17   24.35    3.45
  -6  -4  16    0.22    1.48
  -6  -4  16    3.44    1.81
  -6  -4  15   40.43    6.62
   6   4 -15   51.95    5.78
  -6  -4  14    2.93    2.10
   6   4 -14    0.81    1.10
  -6  -4  13   -0.61    1.69
   6   4 -13   -0.20    1.33
  -6  -4  12   18.49    4.03
   6   4 -12   26.37    4.04
  -6  -4  11    2.40    1.77
   6   4 -11    5.69    2.16
   6   4 -11    5.90    1.16
   6   4 -10   60.47    7.51
   6   4 -10   73.56    6.20
   6   4  -9   56.57    7.36
   6   4  -9   36.06    7.25
   6   4  -9   56.48    5.98
   6   4  -8    1.36    0.83
   6   4  -8    3.40    2.09
  -6  -4   8   -0.20    1.43
   6   4  -7   27.01    3.26
   6   4  -7   20.31    4.20
   6   4  -7   22.57    4.76
  -6  -4   7   22.87    3.86
   6   4  -6   89.92    8.12
   6   4  -6   55.94    8.99
   6   4  -6   76.38    9.24
   6   4  -6   59.73    9.60
  -6  -4   6   61.26    8.36
   6   4  -5   23.71    3.11
   6   4  -5   22.55    4.31
   6   4  -5   22.65    4.08
   6   4  -5   22.10    4.88
  -6  -4   5   21.28    3.46
   6   4  -4   63.98    8.31
   6   4  -4   63.36    7.88
   6   4  -4   48.02    8.30
   6   4  -3   23.89    3.11
   6   4  -3   19.43    3.80
   6   4  -3   21.46    4.76
   6   4  -2    1.26    1.88
   6   4  -2    0.47    1.30
   6   4  -2    2.82    1.01
   6   4  -2   -0.43    1.95
   6   4  -1  187.66   19.83
   6   4  -1  166.07   18.87
   6   4  -1  151.01   20.17
   6   4  -1  174.45   17.92
   6   4   0   15.72    3.24
   6   4   0   19.39    4.04
   6   4   0   20.33    2.66
   6   4   1   44.92    6.34
   6   4   1   31.63    6.75
   6   4   1   39.29    4.66
   6   4   2  192.97   22.61
   6   4   2  180.63   23.52
   6   4   2  212.13   21.09
   6   4   3   78.41   10.59
   6   4   3   75.87   11.64
   6   4   3   87.79    9.12
   6   4   4   59.67    7.92
   6   4   4   56.16    8.91
   6   4   5   10.19    2.70
   6   4   5   13.53    3.97
   6   4   6    0.40    1.10
   6   4   6   -0.37    2.25
   6   4   7   44.35    6.78
   6   4   8   33.93    5.21
   6   4   9   20.17    3.21
  -6  -5  18   37.50    4.33
  -6  -5  17    4.98    1.35
  -6  -5  16   24.23    3.78
  -6  -5  16   29.57    3.96
  -6  -5  15   14.16    2.74
   6   5 -15   12.16    2.02
  -6  -5  15   12.99    2.64
  -6  -5  15   11.69    1.96
  -6  -5  14    6.79    2.24
   6   5 -14   10.37    2.06
  -6  -5  14   10.99    2.49
  -6  -5  13    0.48    1.38
   6   5 -13   -0.58    1.03
   6   5 -12   95.32   10.30
   6   5 -12   94.23    8.95
   6   5 -11   59.65    8.02
   6   5 -11   62.42    6.81
   6   5 -10   15.36    3.31
   6   5 -10   14.68    2.22
   6   5  -9    5.76    2.38
   6   5  -9    1.53    1.74
   6   5  -9    6.78    1.42
   6   5  -8  120.50   21.88
   6   5  -8  239.45   20.92
   6   5  -7    8.60    2.60
   6   5  -7   11.01    1.93
   6   5  -6  161.62   22.37
   6   5  -6  210.89   22.49
   6   5  -6  144.60   22.71
   6   5  -6  241.80   21.25
   6   5  -5    0.81    1.74
   6   5  -5   -0.86    1.97
   6   5  -4  891.22   98.23
   6   5  -4  751.66   99.10
   6   5  -4 1067.46   97.13
   6   5  -3 1500.88  156.41
   6   5  -3 1657.20  155.89
   6   5  -3 1409.20  157.04
   6   5  -2    2.43    2.37
   6   5  -2    1.75    1.74
   6   5  -2    1.31    1.10
   6   5  -1   15.42    3.72
   6   5  -1   15.23    3.15
   6   5  -1   14.64    2.43
   6   5   0   67.40    9.97
   6   5   0   66.08    9.18
   6   5   0   70.86   11.10
   6   5   0   91.41    8.74
   6   5   1  100.78   14.43
   6   5   1  105.57   15.55
   6   5   1  137.02   13.21
   6   5   2    6.32    2.55
   6   5   2    8.25    3.29
   6   5   2    9.21    1.61
   6   5   3   38.56    5.73
   6   5   3   32.94    6.53
   6   5   4   22.00    4.33
   6   5   4   17.26    3.47
   6   5   4   19.92    4.55
   6   5   5   25.13    4.86
   6   5   6    0.29    1.64
   6   5   7    2.83    1.58
   6   5   8   -0.56    0.79
  -6  -6  17   -0.08    0.62
  -6  -6  16   36.09    4.49
  -6  -6  15    2.12    1.27
  -6  -6  15    1.33    0.79
   6   6 -14   -0.39    0.86
  -6  -6  14   -0.30    1.31
   6   6 -13   24.89    3.61
  -6  -6  13   20.44    3.50
   6   6 -12    5.86    1.91
  -6  -6  12    4.85    1.81
   6   6 -12    7.14    1.16
   6   6 -11    3.31    1.94
  -6  -6  11    2.11    1.53
   6   6 -11    5.20    1.11
   6   6 -10   33.38    5.59
   6   6 -10   40.21    4.60
   6   6  -9   39.98    6.38
   6   6  -9   50.57    5.28
   6   6  -9   30.92    6.39
   6   6  -8    3.89    2.44
   6   6  -8    7.01    1.62
   6   6  -7   72.78   10.58
   6   6  -7   57.04   10.66
   6   6  -6   34.43    5.52
   6   6  -6   39.74    4.49
   6   6  -5    0.82    1.59
   6   6  -5    3.09    2.68
   6   6  -4   19.65    4.67
   6   6  -4   30.93    4.77
   6   6  -4   30.65    3.73
   6   6  -4   15.95    5.20
   6   6  -3    0.70    2.28
   6   6  -3    2.58    1.69
   6   6  -3    3.68    1.41
   6   6  -2   60.60   10.02
   6   6  -2   74.21    9.62
   6   6  -2   95.26    8.92
   6   6  -2   60.26   10.85
   6   6  -1   -0.33    2.00
   6   6  -1   -0.47    2.78
   6   6  -1    0.10    1.03
   6   6   0   12.37    3.60
   6   6   0   23.96    2.99
   6   6   0   22.85    5.34
   6   6   1   26.39    5.14
   6   6   1   38.48    4.23
   6   6   1   29.13    6.13
   6   6   2    5.82    2.21
   6   6   2    8.45    3.35
   6   6   2    8.71    1.45
   6   6   3   58.61    7.34
   6   6   3   32.66    6.42
   6   6   4    6.78    2.54
   6   6   4    6.69    2.53
   6   6   5   25.42    4.33
   6   6   6    0.92    1.01
  -6  -7  15    0.62    0.76
  -6  -7  15    0.24    0.52
  -6  -7  14    0.29    0.90
  -6  -7  14    0.96    0.90
   6   7 -13   -0.14    0.90
  -6  -7  13    0.22    0.88
  -6  -7  13    0.12    1.09
   6   7 -12    8.49    2.10
   6   7 -12    9.94    1.37
  -6  -7  12    7.25    1.75
   6   7 -11    2.48    1.63
  -6  -7  11    1.57    1.01
   6   7 -11    2.40    0.87
   6   7 -10   -0.92    1.69
   6   7 -10   -0.08    0.85
   6   7  -9   23.56    3.15
   6   7  -8    1.44    1.93
   6   7  -8    6.33    1.52
   6   7  -7    4.90    2.19
   6   7  -7    2.26    2.31
   6   7  -7    7.62    1.70
   6   7  -6   52.65    6.92
   6   7  -6   39.46    7.25
   6   7  -5    2.26    1.89
   6   7  -4   66.09   10.11
   6   7  -4   99.70    9.65
   6   7  -3  114.86   17.38
   6   7  -3  157.24   15.59
   6   7  -2   66.84   10.88
   6   7  -2   87.76    9.15
   6   7  -1   -0.79    2.30
   6   7  -1    1.37    0.98
   6   7   0   77.28    8.12
   6   7   0   63.19    9.85
   6   7   1   40.80    4.47
   6   7   1   30.58    5.91
   6   7   2    5.58    2.88
   6   7   2    7.41    2.66
   6   7   3   27.53    4.38
   6   7   3   23.29    4.04
   6   7   4   -0.91    1.01
   6   7   5    6.37    1.24
  -6  -8  14   -0.12    0.56
  -6  -8  13    1.91    0.96
  -6  -8  12   -0.11    0.90
   6   8 -11   21.01    2.53
  -6  -8  11   19.40    3.04
   6   8 -10   17.91    2.39
   6   8  -9   40.74    4.74
   6   8  -8   24.48    3.19
   6   8  -7    0.31    1.98
   6   8  -7    0.72    1.01
   6   8  -6    5.39    1.36
   6   8  -5   18.35    3.12
   6   8  -5   26.61    3.13
   6   8  -5   19.99    4.41
   6   8  -4    0.65    1.95
   6   8  -4    3.12    1.13
   6   8  -3  333.37   31.68
   6   8  -3  244.96   32.99
   6   8  -2  152.83   14.97
   6   8  -2  114.43   16.25
   6   8  -1   22.86    2.76
   6   8  -1   17.56    3.82
   6   8   0    9.88    2.93
   6   8   0    7.19    2.30
   6   8   0    6.64    1.18
   6   8   1   45.51    5.99
   6   8   1   37.58    5.36
   6   8   2    2.65    1.55
   6   8   2    5.42    1.38
   6   8   2    4.52    1.21
   6   8   3    2.12    0.82
  -6  -9  12   44.05    4.89
   6   9 -10    2.29    0.72
  -6  -9  10    4.17    1.10
   6   9  -9    6.22    1.13
  -6  -9   9    4.97    1.29
   6   9  -8   17.44    2.31
  -6  -9   8   18.03    2.54
   6   9  -7    5.80    1.28
  -6  -9   7    5.26    1.30
  -6  -9   6    0.16    0.66
   6   9  -5   23.99    2.98
   6   9  -4   13.33    2.09
   6   9  -4   17.97    2.15
   6   9  -3   13.63    2.16
   6   9  -3   16.61    2.05
   6   9  -2   11.77    2.64
   6   9  -2    8.67    1.59
   6   9  -2    8.58    1.26
   6   9  -1    4.58    1.78
   6   9  -1    5.64    1.17
   6   9   0    8.41    1.90
   6   9   0   12.08    1.57
  -7  11   3    0.95    0.42
   7 -11  -3    0.74    0.31
  -7  11   2    0.39    0.43
   7 -11  -2    0.19    0.37
  -7  11   1    2.02    0.62
   7 -11  -1    1.53    0.57
   7 -11   0   11.79    1.55
  -7  11   0    9.95    1.48
  -7  11  -1    0.92    0.54
   7 -11   1    1.18    0.42
   7 -11   2   38.64    4.07
   7 -11   2   34.63    3.95
   7 -11   3   25.16    2.91
   7 -11   3   25.36    2.89
   7 -11   4    1.72    0.55
   7 -11   4    1.92    0.54
   7 -11   5   19.99    2.54
   7 -11   5   31.05    2.77
   7 -11   7    0.90    0.31
  -7  10   7   13.31    1.73
  -7  10   6   22.25    2.73
   7 -10  -5   37.28    4.17
  -7  10   5   42.44    4.53
   7 -10  -4   14.30    1.89
  -7  10   4   14.56    2.12
   7 -10  -3    2.02    0.77
  -7  10   3    3.18    1.05
   7 -10  -2    1.54    0.78
   7 -10  -1   12.44    1.94
   7 -10  -1   12.94    1.77
   7 -10   0   -0.21    0.55
   7 -10   1    0.49    0.90
   7 -10   1    0.59    0.67
   7 -10   2   -0.08    0.72
   7 -10   2    0.23    0.59
   7 -10   3    1.29    0.81
   7 -10   3    1.91    0.81
   7 -10   4   56.49    6.19
   7 -10   4   55.91    6.23
   7 -10   5    9.09    1.41
   7 -10   6    0.46    0.61
   7 -10   6   -0.13    0.40
   7 -10   7    0.57    0.54
   7 -10   8    0.49    0.40
  -7   9  10    0.30    0.38
  -7   9   9    5.24    1.02
   7  -9  -9    2.94    0.99
  -7   9   8    5.58    1.28
  -7   9   8    4.06    1.26
  -7   9   7    8.83    1.68
  -7   9   7    7.18    1.78
   7  -9  -6   42.04    4.88
  -7   9   6   50.40    5.42
   7  -9  -5   63.43    7.10
  -7   9   5   67.74    7.49
   7  -9  -4   42.38    4.95
   7  -9  -3    5.97    1.36
   7  -9  -3    6.04    1.19
   7  -9  -2   32.77    4.52
   7  -9  -2   41.75    4.51
   7  -9  -1   25.50    3.73
   7  -9  -1   31.64    3.70
   7  -9   0    1.01    0.82
   7  -9   1   26.44    3.68
   7  -9   1   28.80    3.61
   7  -9   2   27.78    3.59
   7  -9   2   25.77    3.51
   7  -9   3  122.35   16.38
   7  -9   3  158.54   15.88
   7  -9   3  159.73   15.88
   7  -9   4   33.45    5.14
   7  -9   4   38.50    4.46
   7  -9   5    2.48    0.92
   7  -9   5    1.87    1.40
   7  -9   5    2.10    1.05
   7  -9   6    2.24    1.41
   7  -9   6    4.16    1.13
   7  -9   6    5.58    1.05
   7  -9   7   11.98    2.51
   7  -9   7   16.07    2.15
   7  -9   8    5.27    1.06
   7  -9   9    9.35    1.34
   7  -9  10    0.55    0.78
  -7   8  12   -0.21    0.37
  -7   8  11    1.84    0.85
  -7   8  10    2.59    1.34
   7  -8 -10    5.15    1.31
  -7   8   9    0.87    1.34
  -7   8   8    8.26    2.34
   7  -8  -7    5.75    1.11
   7  -8  -6   53.69    6.08
   7  -8  -5   25.28    3.38
   7  -8  -4    1.01    1.00
   7  -8  -4    0.39    0.65
   7  -8  -3   18.53    2.93
   7  -8  -3   21.90    2.91
   7  -8  -2   29.37    3.95
   7  -8  -2   29.75    3.89
   7  -8  -1    7.21    1.84
   7  -8  -1    7.76    1.70
   7  -8   0   79.49    8.92
   7  -8   1   -0.37    1.09
   7  -8   1    0.98    1.02
   7  -8   2   16.04    2.48
   7  -8   2    9.47    2.90
   7  -8   2   15.28    2.43
   7  -8   3   16.75    3.51
   7  -8   3   16.27    2.55
   7  -8   4  129.25   16.03
   7  -8   4  167.60   15.28
   7  -8   4  128.03   15.14
   7  -8   5   13.21    2.04
   7  -8   5   10.19    2.74
   7  -8   5   13.56    2.24
   7  -8   6   50.77    5.53
   7  -8   6   46.09    5.70
   7  -8   7    7.80    1.54
   7  -8   8    0.85    1.30
   7  -8   8    0.99    0.75
   7  -8   9   17.23    2.99
   7  -8   9   23.15    2.60
   7  -8   9   17.92    2.72
   7  -8  10   21.00    2.86
   7  -8  10   17.89    2.11
   7  -8  10   17.24    2.45
   7  -8  11    0.65    0.71
  -7   7  13    2.32    0.75
  -7   7  13    2.36    0.95
  -7   7  12   12.59    1.91
  -7   7  12   10.19    2.20
  -7   7  11    2.75    1.16
  -7   7  11    2.38    1.51
   7  -7 -11    1.51    1.06
  -7   7  10    1.68    1.14
  -7   7  10    3.09    1.96
  -7   7   9    9.61    2.02
  -7   7   9    7.57    2.59
  -7   7   8    0.74    1.33
  -7   7   7    2.23    1.66
   7  -7  -7    0.36    0.70
   7  -7  -6    3.94    1.18
   7  -7  -5   72.50    8.63
   7  -7  -5   81.88    8.62
   7  -7  -4    1.12    1.01
   7  -7  -4    1.53    0.94
   7  -7  -3  103.50   11.87
   7  -7  -3  113.62   11.88
   7  -7  -2    2.24    1.23
   7  -7  -2    0.90    1.01
   7  -7  -1  121.57   13.18
   7  -7   0   11.00    2.18
   7  -7   0   10.97    3.03
   7  -7   0   10.28    2.07
   7  -7   1  318.67   37.33
   7  -7   1  350.86   36.20
   7  -7   1  371.76   36.31
   7  -7   2  197.06   23.85
   7  -7   2  229.26   22.86
   7  -7   3   53.65    6.34
   7  -7   4   18.22    2.79
   7  -7   4   20.39    3.00
   7  -7   5   23.67    4.45
   7  -7   5   30.90    3.70
   7  -7   5   27.22    3.75
   7  -7   6   14.98    3.01
   7  -7   6    9.87    2.18
   7  -7   6    9.56    1.93
   7  -7   6   10.29    1.71
   7  -7   7    9.09    2.46
   7  -7   7    9.72    2.25
   7  -7   7   10.26    1.84
   7  -7   8   27.94    4.15
   7  -7   8   28.18    3.41
   7  -7   8   22.00    3.74
   7  -7   9  179.41   19.54
   7  -7   9  197.31   18.80
   7  -7   9  156.40   19.30
   7  -7  10    0.14    0.97
   7  -7  10    0.88    1.01
   7  -7  11   43.92    5.24
   7  -7  11   42.94    5.28
   7  -7  12   11.73    1.85
   7  -7  12   17.74    2.13
  -7   6  14   35.20    3.97
  -7   6  14   25.97    3.31
  -7   6  13   26.87    4.13
  -7   6  13   28.68    3.54
  -7   6  12    2.13    1.07
  -7   6  12    1.68    1.74
   7  -6 -12    2.69    1.20
  -7   6  11    1.37    1.13
  -7   6  11    0.74    1.79
   7  -6 -11   -0.19    1.13
  -7   6  10    0.14    1.16
  -7   6  10    0.28    1.95
  -7   6   9   20.18    3.26
  -7   6   8   19.22    3.15
   7  -6  -8   18.91    2.55
   7  -6  -7   14.25    2.23
   7  -6  -6   17.92    2.52
   7  -6  -6   15.45    2.54
   7  -6  -5  247.48   27.62
   7  -6  -5  290.17   27.75
   7  -6  -4   21.13    3.31
   7  -6  -4   26.95    3.44
   7  -6  -3   92.26   10.50
   7  -6  -3   97.46   10.53
   7  -6  -2   40.68    5.29
   7  -6  -2   45.58    5.39
   7  -6  -1  510.27   51.98
   7  -6   0    9.93    2.03
   7  -6   0   10.28    2.04
   7  -6   1    1.52    1.09
   7  -6   1    1.47    1.24
   7  -6   2   69.14    7.90
   7  -6   3  272.84   31.73
   7  -6   3  297.23   30.71
   7  -6   3  312.00   30.83
   7  -6   4  191.59   22.61
   7  -6   4  204.61   21.65
   7  -6   4  219.44   21.80
   7  -6   5   61.57    8.78
   7  -6   5   76.37    7.98
   7  -6   5   74.20    8.13
   7  -6   5   65.28    8.57
   7  -6   6  162.06   18.71
   7  -6   6  179.26   17.59
   7  -6   6  169.30   17.83
   7  -6   6  150.90   18.42
   7  -6   7   36.03    5.95
   7  -6   7   51.23    5.51
   7  -6   7   46.08    6.24
   7  -6   8   65.49    8.24
   7  -6   8   72.21    7.50
   7  -6   8   57.21    8.16
   7  -6   9    0.18    1.17
   7  -6   9    1.08    0.70
   7  -6   9   -0.21    1.21
   7  -6  10    6.10    1.70
   7  -6  10    5.12    1.79
   7  -6  11   11.85    2.06
   7  -6  11    9.71    2.23
   7  -6  12    5.14    1.09
   7  -6  12   14.74    2.03
   7  -6  13    4.87    1.05
  -7   5  15    5.40    1.03
  -7   5  15    9.62    1.90
  -7   5  14    2.30    0.93
  -7   5  14    1.45    1.55
  -7   5  13   57.59    7.29
   7  -5 -13   57.95    6.43
  -7   5  13   50.86    6.27
  -7   5  12   14.43    2.42
   7  -5 -12   15.23    2.72
  -7   5  11    0.54    1.02
   7  -5 -11   -0.45    1.35
  -7   5  10    1.31    1.23
  -7   5   9    5.06    1.69
   7  -5  -8   21.99    2.94
  -7   5   8   23.29    3.56
   7  -5  -7   72.89    8.11
   7  -5  -6    7.88    1.61
   7  -5  -6    8.08    1.64
   7  -5  -5    5.53    1.43
   7  -5  -5    6.94    1.53
   7  -5  -4   81.31    9.39
   7  -5  -4   88.71    9.51
   7  -5  -3  212.87   22.55
   7  -5  -3  219.87   22.64
   7  -5  -2  165.95   19.32
   7  -5  -2  207.05   19.56
   7  -5  -1   46.35    5.66
   7  -5   0  183.21   21.08
   7  -5   0  184.35   19.80
   7  -5   0  196.11   19.92
   7  -5   1   28.17    4.70
   7  -5   1   26.57    3.68
   7  -5   2  222.95   26.00
   7  -5   2  239.76   24.91
   7  -5   2  249.71   25.06
   7  -5   3   24.88    4.41
   7  -5   3   24.30    3.40
   7  -5   3   27.22    3.60
   7  -5   4    0.75    1.49
[truncated: 102,554 more chars]
